# Supplementary material for: Inpatient service utilization amongst infants diagnosed with Respiratory Syncytial Virus infection (RSV) in the United States
Source: PLoS One. 2025 Jan 13;20(1):e0317367. doi: 10.1371/journal.pone.0317367 (PMC11730397; doi:10.1371/journal.pone.0317367)
Supplement: S1 File — (ZIP) [file pone.0317367.s016.zip]

Archive with 84 entries (74 files):
- S16_code_suppressed/
- S16_code_suppressed/README.txt
- S16_code_suppressed/0_optum-analysis/
- S16_code_suppressed/0_optum-analysis/00_clean_tables.r
- S16_code_suppressed/0_optum-analysis/code/
- S16_code_suppressed/0_optum-analysis/code/make_rsv_epi_function.r
- S16_code_suppressed/0_optum-analysis/02.2_run_rsvoffset_scenario.r
- S16_code_suppressed/0_optum-analysis/procedure_codes/
- S16_code_suppressed/0_optum-analysis/procedure_codes/service_proc_codelist.rds
- S16_code_suppressed/0_optum-analysis/procedure_codes/pull-codes.r
- S16_code_suppressed/0_optum-analysis/02.1_inpatient_services.r
- S16_code_suppressed/0_optum-analysis/data/
- S16_code_suppressed/0_optum-analysis/data/codelists/
- S16_code_suppressed/0_optum-analysis/data/codelists/CODES_CMB_icd10_congenital_and_metabolic.txt
- S16_code_suppressed/0_optum-analysis/data/codelists/CODES_CMB_icd10_higher-risk_congenital_heart_disease.txt
- S16_code_suppressed/0_optum-analysis/data/codelists/CODES_CMB_icd10_neuromuscular_disease.txt
- S16_code_suppressed/0_optum-analysis/data/codelists/CODES_CMB_icd10_chronic_respiratory_disease_arising_in_the_perinatal_period_cld.txt
- S16_code_suppressed/0_optum-analysis/data/codelists/CODES_CMB_icd10_immunodeficiency.txt
- S16_code_suppressed/0_optum-analysis/data/codelists/CODES_CMB_icd10_ALL_CODES.txt
- S16_code_suppressed/0_optum-analysis/data/codelists/CODES_CMB_icd10_congenital_anomalies_of_the_respiratory_system.txt
- S16_code_suppressed/0_optum-analysis/data/codelists/CODES_CMB_icd10_lower-risk_congential_heart_disease.txt
- S16_code_suppressed/0_optum-analysis/data/codelists/CODES_CMB_icd10_down_syndrome_without_congenital_heart_disease.txt
- S16_code_suppressed/0_optum-analysis/data/codelists/CODES_CMB_icd10_cystic_fibrosis_with_pulmonary_manifestations.txt
- S16_code_suppressed/0_optum-analysis/data/codelists/CODES_CMB_icd10_hiv.txt
- S16_code_suppressed/0_optum-analysis/data/codelists/CODES_OXY_icd10-hcpcs.txt
- S16_code_suppressed/0_optum-analysis/data/rsv_season_division_year.xlsx
- S16_code_suppressed/0_optum-analysis/00_import_place_of_service.r
- S16_code_suppressed/0_optum-analysis/harvest_cdm/
- S16_code_suppressed/0_optum-analysis/harvest_cdm/harvest-cdm.r
- S16_code_suppressed/0_optum-analysis/harvest_cdm/harvest-cdm-inpcodes.r
- S16_code_suppressed/0_optum-analysis/01_make_datasets.r
- S16_code_suppressed/1_paper/
- S16_code_suppressed/1_paper/supp_figure_stay_diagram.r
- S16_code_suppressed/1_paper/tables-figures.qmd
- S16_code_suppressed/1_paper/suppfig_stability_binary.r
- S16_code_suppressed/1_paper/docx-landscape.lua
- S16_code_suppressed/1_paper/data/
- S16_code_suppressed/1_paper/data/tab_res_bin_comorb_RSV_DT_OFFSET_cdm.csv
- S16_code_suppressed/1_paper/data/corrected_cdm_tab_res_cont/
- S16_code_suppressed/1_paper/data/corrected_cdm_tab_res_cont/tab_res_cont_comorb_RSV_DT_NO_OFFSET_cdm.csv.ARCHIVE
- S16_code_suppressed/1_paper/data/corrected_cdm_tab_res_cont/tab_res_cont_RSV_DT_NO_OFFSET.csv
- S16_code_suppressed/1_paper/data/corrected_cdm_tab_res_cont/cdm_ipservices_2023-07-26_tab_res_cont.zip
- S16_code_suppressed/1_paper/data/corrected_cdm_tab_res_cont/reformat_corrected.r
- S16_code_suppressed/1_paper/data/corrected_cdm_tab_res_cont/tab_res_cont_comorb_RSV_DT_OFFSET_cdm.csv.ARCHIVE
- S16_code_suppressed/1_paper/data/corrected_cdm_tab_res_cont/tab_res_cont_RSV_DT_OFFSET.csv
- S16_code_suppressed/1_paper/data/corrected_cdm_tab_res_cont/tab_res_cont_comorb_RSV_DT_NO_OFFSET.csv
- S16_code_suppressed/1_paper/data/corrected_cdm_tab_res_cont/tab_res_cont_comorb_RSV_DT_OFFSET.csv
- S16_code_suppressed/1_paper/data/tab_res_bin_RSV_DT_OFFSET_ccae.csv
- S16_code_suppressed/1_paper/data/tab_res_cont_dist_RSV_DT_OFFSET_ccae.csv
- S16_code_suppressed/1_paper/data/tab_res_cont_comorb_RSV_DT_OFFSET_cdm.csv
- S16_code_suppressed/1_paper/data/tab_res_cont_dist_RSV_DT_NO_OFFSET_cdm.csv
- S16_code_suppressed/1_paper/data/tab_res_cont_dist_RSV_DT_OFFSET_cdm.csv
- S16_code_suppressed/1_paper/data/tab_res_bin_RSV_DT_OFFSET_mdcd.csv
- S16_code_suppressed/1_paper/data/tab_sampchar_RSV_DT_NO_OFFSET_ccae.csv
- S16_code_suppressed/1_paper/data/tab_rsv_nosocomial_props.csv
- S16_code_suppressed/1_paper/data/tab_boot_cis_RSV_DT_NO_OFFSET_cdm.csv
- S16_code_suppressed/1_paper/data/tab_boot_cis_RSV_DT_NO_OFFSET_mdcd.csv
- S16_code_suppressed/1_paper/data/tab_res_cont_dist_RSV_DT_NO_OFFSET_ccae.csv
- S16_code_suppressed/1_paper/data/tab_res_bin_RSV_DT_NO_OFFSET_ccae.csv
- S16_code_suppressed/1_paper/data/tab_sampchar_RSV_DT_OFFSET_ccae.csv
- S16_code_suppressed/1_paper/data/tab_res_bin_comorb_RSV_DT_OFFSET_ccae.csv
- S16_code_suppressed/1_paper/data/tab_res_bin_comorb_RSV_DT_OFFSET_mdcd.csv
- S16_code_suppressed/1_paper/data/tab_boot_cis_RSV_DT_OFFSET_cdm.csv
- S16_code_suppressed/1_paper/data/tab_sampchar_RSV_DT_OFFSET_mdcd.csv
- S16_code_suppressed/1_paper/data/tab_res_cont_dist_RSV_DT_NO_OFFSET_mdcd.csv
- S16_code_suppressed/1_paper/data/tab_boot_cis_RSV_DT_OFFSET_ccae.csv
- S16_code_suppressed/1_paper/data/tab_sampchar_RSV_DT_NO_OFFSET_mdcd.csv
- S16_code_suppressed/1_paper/data/tab_res_cont_dist_RSV_DT_OFFSET_mdcd.csv
- S16_code_suppressed/1_paper/data/tab_sampchar_RSV_DT_OFFSET_cdm.csv
- S16_code_suppressed/1_paper/data/tab_sampchar_RSV_DT_NO_OFFSET_cdm.csv
- S16_code_suppressed/1_paper/data/tab_res_bin_RSV_DT_NO_OFFSET_mdcd.csv
- S16_code_suppressed/1_paper/data/tab_res_cont_comorb_RSV_DT_NO_OFFSET_cdm.csv
- S16_code_suppressed/1_paper/data/tab_res_bin_RSV_DT_OFFSET_cdm.csv
- S16_code_suppressed/1_paper/data/suppress_small_cells_cdm.r
- S16_code_suppressed/1_paper/data/tab_res_bin_RSV_DT_NO_OFFSET_cdm.csv
- S16_code_suppressed/1_paper/data/tab_res_bin_comorb_RSV_DT_NO_OFFSET_ccae.csv
- S16_code_suppressed/1_paper/data/tab_res_bin_comorb_RSV_DT_NO_OFFSET_mdcd.csv
- S16_code_suppressed/1_paper/data/tab_boot_cis_RSV_DT_NO_OFFSET_ccae.csv
- S16_code_suppressed/1_paper/data/tab_boot_cis_RSV_DT_OFFSET_mdcd.csv
- S16_code_suppressed/1_paper/data/tab_res_bin_comorb_RSV_DT_NO_OFFSET_cdm.csv
- S16_code_suppressed/1_paper/setup.r
- S16_code_suppressed/1_paper/suppfig_stability_continuous.r
- S16_code_suppressed/1_paper/styles.docx
- S16_code_suppressed/README.org
