# Supplementary material for: Inpatient service utilization amongst infants diagnosed with Respiratory Syncytial Virus infection (RSV) in the United States
Source: PLoS One. 2025 Jan 13;20(1):e0317367. doi: 10.1371/journal.pone.0317367 (PMC11730397; doi:10.1371/journal.pone.0317367)
Supplement: S1 File — (ZIP) [file pone.0317367.s016.zip › S16_code_suppressed/README.txt]

                     _____________________________

                      OVERVIEW OF CODE REPOSITORY

                            Jason Gantenberg
                     _____________________________


Table of Contents
_________________

1. Directory: 0_optum-analysis
2. Directory: 1_paper
.. 1. Corrected S15 Figure Numbers (CDM)
.. 2. Suppression of Small Cells (Optum Clinformatics Data Mart)


Please contact Jason Gantenberg (jason_gantenberg@brown.edu) with
questions about the code.


1 Directory: 0_optum-analysis
=============================

  This folder contains scripts used to pull claims information from
  Optum's Clinformatics Data Mart (CDM) within an access-controlled
  computing environment. The original data can be obtained by contacting
  Optum, but we cannot share it publicly and provide these scripts for
  reference.

  In some cases, files have been renamed for readability and
  comprehension, as the code pertaining to this analysis is a subset of
  a larger codebase.

  +-------------------------------+---------------------------------------------------------------------------------------------------------------+
  | DIRECTORY/FILE                | DESCRIPTION                                                                                                   |
  +-------------------------------+---------------------------------------------------------------------------------------------------------------+
  | code                          | A directory containing a script we've used in several analysis to build RSV episodes                          |
  +-------------------------------+---------------------------------------------------------------------------------------------------------------+
  | data                          | A directory containing a file listing the RSV season start and end dates by Census division and a subdirectory|
  |                               | (codelists) containing machine-readable lists of ICD-10-CM codes pertaining to S4 Table.                      |
  +-------------------------------+---------------------------------------------------------------------------------------------------------------+
  | harvest_cdm                   | A directory containing two scripts used to pull claims information, including service codes for inpatient     |
  |                               | stays                                                                                                         |
  +-------------------------------+---------------------------------------------------------------------------------------------------------------+
  | procedure_codes               | A directory containing a script used to pull our compiled code lists from an internal document. The resulting |
  |                               | code list is included as an RDS file.                                                                         |
  +-------------------------------+---------------------------------------------------------------------------------------------------------------+
  | 00_clean_tables.r             | A script that conducts initial cleaning on the raw data pulled from CDM                                       |
  +-------------------------------+---------------------------------------------------------------------------------------------------------------+
  | 00_import_place_of_service.r  | A script that imports place of service codes from the Center for Disease Control and Prevention's website     |
  +-------------------------------+---------------------------------------------------------------------------------------------------------------+
  | 01_make_datasets.r            | A script that creates the birth cohort and builds up the analytic dataset for this and other analyses.        |
  +-------------------------------+---------------------------------------------------------------------------------------------------------------+
  | 02.1_inpatient_services.r     | A script that calculates the outcomes for the current analysis (no date offset).                              |
  +-------------------------------+---------------------------------------------------------------------------------------------------------------+
  | 02.2_run_rsvoffset_scenario.r | A script that reruns 02.1_inpatient_services.r, setting an environment variable that offsets the start of the |
  |                               | inpatient stay (main analysis)                                                                                |
  +-------------------------------+---------------------------------------------------------------------------------------------------------------+


2 Directory: 1_paper
====================

  Code and data underlying the paper.

   Directory/File                  Description                                                                                                  
  ----------------------------------------------------------------------------------------------------------------------------------------------
   data                            A directory containing outcome summaries for the three claims databases                                      
   setup.r                         Code that combines outcome summaries, sets up data structures, and applies labels. Sourced by other scripts. 
   suppfig_stability_binary.r      A script that generates S6 and S7 Figures                                                                    
   suppfig_stability_continuous.r  A script that generates S8-S15 Figures                                                                       
   supp_figure_stay_diagram.r      A script that generates S1 Figure                                                                            
   tables-figures.qmd              Generates tables and figures included in the main paper. Requires quarto to render (quarto.org).             
   docx-landscape.lua              A Lua script used by tables-figures.qmd to apply landscape page orientation                                  
   styles.docx                     A reference document used by tables-figures.qmd to apply document styles to the exported DOCX file           


2.1 Corrected S15 Figure Numbers (CDM)
~~~~~~~~~~~~~~~~~~~~~~~~~~~~~~~~~~~~~~

  The subdirectory `data/corrected_cdm_tab_res_cont` contains code
  (reformat_corrected.r) that replaces erroneous values in the following
  summary output files:

  - tab_res_cont_comorb_RSV_DT_NO_OFFSET_cdm.csv
  - tab_res_cont_comorb_RSV_DT_OFFSET_cdm.csv

  The corrected values involve only the CDM data on the total number of
  days spent in the ICU shown in S15 Figure. The original files
  containing the incorrect ICU days values are marked with an `ARCHIVE`
  tag within this directory. It is technically possible that the script
  called `02.1_inpatient_services.r` within the `0_optum-analysis`
  directory would not reproduce the values shown in the figure, but we
  are unable to access the file's version history or confirm because the
  virtual computing environment has been decommissioned. The values for
  Clinformatics in the main and stability analyses are similar, however,
  to those from the MarketScan Commercial Claims and Encounters
  database---save for Comorbidity Group B infants under the Sensitive
  RSV index diagnosis definition---and are consistent with the marginal
  distributions shown in S11 Figure, which should not have been affected
  by this issue.


2.2 Suppression of Small Cells (Optum Clinformatics Data Mart)
~~~~~~~~~~~~~~~~~~~~~~~~~~~~~~~~~~~~~~~~~~~~~~~~~~~~~~~~~~~~~~

  Optum requires that small cells be suppressed in published outputs.
  The script `data/suppress_small_cells_cdm.r` applies this suppression
  to the CDM outputs (CSV files), setting small cell counts and any
  statistics derived from small cells to -999.
