# Supplementary material for: Inpatient service utilization amongst infants diagnosed with Respiratory Syncytial Virus infection (RSV) in the United States
Source: PLoS One. 2025 Jan 13;20(1):e0317367. doi: 10.1371/journal.pone.0317367 (PMC11730397; doi:10.1371/journal.pone.0317367)
Supplement: S1 File — (ZIP) [file pone.0317367.s016.zip › S16_code_suppressed/0_optum-analysis/00_clean_tables.r]

# Packages ---------------------------------------------------------------------

pacman::p_load(
  data.table,
  stringr,
  magrittr
)


# Clean Names Function ---------------------------------------------------------

## This function reads in a csv file, converts column names to lowercase, and
## replaces blank cells in character variables with NA.
rtab <- function(csv_file) {
  
  dat <- fread(csv_file)
  
  cn <- names(dat)
  setnames(dat, old = cn, new = tolower(cn))
  
  vclasses <- sapply(dat, class)
  vchar <- names(vclasses)[vclasses == "character"]
  
  dat[, (vchar) := lapply(.SD, function(v) ifelse(v == "", NA, v)),
      .SDcols = vchar]
  
  dat
}


# Clean Raw Data ---------------------------------------------------------------

rawdat <- list.files("data/raw", full.names = TRUE)

datnames <- unlist(str_extract_all(rawdat, pattern = "(?<=raw/).*"))
datnames <- unlist(str_remove_all(datnames, pattern = "\\.csv"))
datnames

## NOTE: Ignore the warning. One of the dataframes doesn't have any character
##       variables, and data.table dutifully complains.
clnlist <- lapply(setNames(rawdat, datnames), rtab)

## Get missing data counts
sapply(clnlist, function(x) sapply(x, function(y) sum(is.na(y))))
sapply(clnlist, function(x) sapply(x, class))


# Write Cleaned Data -----------------------------------------------------------

if (!dir.exists("data/clean")) dir.create("data/clean")
mapply(x = clnlist, y = datnames, function(x, y) {
  fwrite(x, paste0("data/clean/", y, ".csv"))
})
