# Supplementary material for: Inpatient service utilization amongst infants diagnosed with Respiratory Syncytial Virus infection (RSV) in the United States
Source: PLoS One. 2025 Jan 13;20(1):e0317367. doi: 10.1371/journal.pone.0317367 (PMC11730397; doi:10.1371/journal.pone.0317367)
Supplement: S1 File — (ZIP) [file pone.0317367.s016.zip › S16_code_suppressed/0_optum-analysis/code/make_rsv_epi_function.r]

make_rsv_episodes <- function(subset_variable, hloc_range = 0:7) {
  # subset_variable: string. LRTI variable of interest
  # hloc_range: numeric range. lookaround period for highest level of care
  #             with respecto the index diagnosis date
  
  mt_lrti <- 
    mt_lrti_seas[
      get(subset_variable) == TRUE & lrti_in_bhosp == FALSE
    ][order(patid, fst_dt, setting_num)]
  
  mt_lrti[, unique_event_id := 1:.N]
  
  mt_lrti[, any_sp := as.numeric(sum(sp_event_row) > 0), by = patid]
  mt_lrti[, any_se1 := as.numeric(sum(se1_event_row) > 0), by = patid]
  
  mt_lrti[, .(
    any_sp = first(any_sp),
    any_se1 = first(any_se1)
  ), by = patid][, .N, .(any_sp, any_se1)]
  
  
  # get event IDs of the events that will trigger episode searches in the
  # sp and se1 analyses
  mt_lrti[, 
          first_sp_event_id := first(unique_event_id[sp_event_row == 1]), 
          by = patid]
  
  mt_lrti[,
          first_se1_event_id := first(unique_event_id[se1_event_row == 1]),
          by = patid]
  
  mt_lrti[, ":="(
    # get dates of first sp and se1 events
    first_sp_event_dt  = fst_dt[unique_event_id == first_sp_event_id],
    first_se1_event_dt = fst_dt[unique_event_id == first_se1_event_id],
    # get settings of first sp and se1 events
    first_sp_epi_setting = setting_num[unique_event_id == first_sp_event_id],
    first_se1_epi_setting = setting_num[unique_event_id == first_se1_event_id]
  ), by = patid]
  
  mt_lrti[, ":="(
    days_since_first_sp  = fst_dt - first_sp_event_dt,
    days_since_first_se1 = fst_dt - first_se1_event_dt
  )]
  
  cat(
    "NOTE: Retrieving most severe episode will throw warnings", "\n", 
    "because not all patients had a specific LRTI diagnosis, so max()", "\n",
    "is receiving NA as an input. When this happens, max returns -Inf.", "\n",
    sep = ""
  )
  
  mt_lrti[, ":="(
    # get most severe episode within 7 days of first events
    max_sp_epi_setting = 
      max(unique(setting_num[days_since_first_sp %in% hloc_range])),
    max_se1_epi_setting = 
      max(unique(setting_num[days_since_first_se1 %in% hloc_range]))
  ), by = patid]
  
  mt_lrti[, ":="(
    max_sp_event_id = first(
      unique_event_id[setting_num == max_sp_epi_setting & 
                        days_since_first_sp %in% hloc_range]),
    max_se1_event_id = first(
      unique_event_id[setting_num == max_se1_epi_setting &
                        days_since_first_se1 %in% hloc_range])
  ), by = patid][]
  
  
  mt_lrti[, ":="(
    days_to_max_sp = 
      days_since_first_sp[unique_event_id == max_sp_event_id & 
                            days_since_first_sp %in% hloc_range],
    days_to_max_se1 = 
      days_since_first_se1[unique_event_id == max_se1_event_id &
                             days_since_first_se1 %in% hloc_range]
  ), by = patid][]
  
  
  # check that for every PATID with a given type of LRTI diagnosis, we were
  # able to retrieve the date and calculate days since first qualifying diagnosis
  mt_lrti[, .N, .(any_sp, is.na(days_since_first_sp))]
  mt_lrti[, .N, .(any_se1, is.na(days_since_first_se1))]
  
  summary(mt_lrti[, days_since_first_sp])
  summary(mt_lrti[, days_since_first_se1])
  summary(mt_lrti[, days_to_max_sp]) # NAs expected
  summary(mt_lrti[, days_to_max_se1])
  
  mt_lrti_sp <- mt_lrti[
    days_since_first_sp %in% hloc_range,
    .N, .(patid,
          first_event_id = first_sp_event_id,
          first_event_dt =  first_sp_event_dt,
          first_setting  = first_sp_epi_setting,
          max_setting    = max_sp_epi_setting,
          max_event_id   = max_sp_event_id,
          days_to_max    = days_to_max_sp
    )][, -c("N")]
  
  mt_lrti_se <- mt_lrti[
    days_since_first_se1 %in% hloc_range,
    .N, .(patid, 
          first_event_id = first_se1_event_id, 
          first_event_dt = first_se1_event_dt, 
          first_setting  = first_se1_epi_setting,
          max_setting    = max_se1_epi_setting,
          max_event_id   = max_se1_event_id,
          days_to_max    = days_to_max_se1
    )][, -c("N")]
  
  out <- list(sp = mt_lrti_sp, se1 = mt_lrti_se)
  out
  
}
