# Supplementary material for: Inpatient service utilization amongst infants diagnosed with Respiratory Syncytial Virus infection (RSV) in the United States
Source: PLoS One. 2025 Jan 13;20(1):e0317367. doi: 10.1371/journal.pone.0317367 (PMC11730397; doi:10.1371/journal.pone.0317367)
Supplement: S1 File — (ZIP) [file pone.0317367.s016.zip › S16_code_suppressed/0_optum-analysis/procedure_codes/pull-codes.r]

library(rvest)
library(data.table)
library(stringr)

plan <- list.files(pattern = "html")
html <- read_html(plan)

## read in code tables from analytic plan
h3 <- html |>
  html_nodes("h3") |>
  html_text()
h3 <- h3[!h3 == "" & !h3 %like% "Mortality|Length of Stay"]

tbls <- html |>
  html_nodes("table") |>
  html_table()
tbls <- tbls[-c(1:4, 15)][c(1:7)]
tbls <- lapply(tbls, as.data.table)

# extract variable names
varnames <- sapply(tbls, \(x) str_extract(x[1, X1], "(?<=\\().*(?=\\))"))
names(tbls) <- varnames

codelists <- lapply(tbls, \(x) {
  dt <- x[X1 %like% "ICD|CPT|HCPCS|Rev"]
  cnames <- unname(unlist(x[-1][X1 == "Code Type"]))
  cnames[cnames == "Code Type"] <- "type"
  cnames[cnames == "Code"] <- "code"
  cnames[cnames == "Definition"] <- "def"
  cnames[cnames %like% "Condition"] <- "condition"
  names(dt) <- cnames
  dt
})

codelist_nodef <- lapply(codelists, \(x) x[, -c("def")])
saveRDS(codelist_nodef, "service_proc_codelist.rds")
