# Supplementary material for: Inpatient service utilization amongst infants diagnosed with Respiratory Syncytial Virus infection (RSV) in the United States
Source: PLoS One. 2025 Jan 13;20(1):e0317367. doi: 10.1371/journal.pone.0317367 (PMC11730397; doi:10.1371/journal.pone.0317367)
Supplement: S1 File — (ZIP) [file pone.0317367.s016.zip › S16_code_suppressed/0_optum-analysis/02.1_inpatient_services.r]

# A standalone file for the inpatient services analysis

# SETUP -------------------------------------------------------------------

library(data.table)
library(stringr)
library(ggplot2)
library(ggthemes)
library(tableone)
library(bit64)
library(binom)
library(doParallel)
library(foreach)

## Import master RSV file (not used as much in this inpatient analysis, but
## included as a reference).
datadir <- here::here("data/analysis")
rsvl <- readRDS(file.path(datadir, "rsv_long.rds"))[admit_date >= "2016-07-01"]
ipresdir <- here::here("results/ipservices")

## Import service/procedure codes and criteria.
servcodes <- readRDS(here::here("data/codelists/service_proc_codelist.rds"))

cdtl_codes <- 
  str_extract(servcodes$NONINV_MECHV_EVENT$condition, "(?<=\\().*(?=\\))") |>
  str_split(pattern = ",") |>
  unlist() |>
  str_trim() |>
  unique()

## Import potentially eligible service and procedure events.
fserv <- list.files(datadir, pattern = "^inp")
inpserv <- lapply(setNames(fserv, fserv), \(x) {
  tmp <- fread(file.path(datadir, x))
  names(tmp) <- tolower(names(tmp))
  tmp
})

## Pretty names (remove some substrings).
names(inpserv) <- str_remove_all(names(inpserv), "^inp_|\\.csv")

## For ICD-10-PCS, keep code only if in position 1-15, to align with inpatient
## diagnosis positions available in MarketScan.
inpserv$mp <- inpserv$mp[proc_position %in% 1:15]

## Import mortality data.
deaths <- fread("data/clean/match_deaths.csv")

## Import inpatient events (subset to infants born July 1, 2016 or later).
ipdata <- fread(file.path(datadir, "ipdata.csv"))[admit_date >= "2016-07-01"]
ipdata <- ipdata[conf_id_ips == 1] ## Subset to first inpatient stay.

## If environmental variable indicates primary analysis, apply the > 3-day
## RSV criterion and alter the admit_date accordingly.
admit_type <- "RSV_DT_NO_OFFSET"
if (Sys.getenv("ADMIT_TYPE") == "RSV_DT_OFFSET") {
  admit_type <- Sys.getenv("ADMIT_TYPE")
  ipdata[, rsvdate_diff := first_event_dt_season - admit_date_ips]
  ipdata[, rsv_nosocom := as.numeric(rsvdate_diff > 3)]
  ipdata[rsvdate_diff > 3, admit_date_ips := first_event_dt_season]
  rsvnos_marg <- ipdata[, .N, keyby = .(analysis, rsv_nosocom)
         ][, P := N / sum(N), analysis][, comorbid_grp := "All"][]
  rsvnos_com <- ipdata[, .N, keyby = .(analysis, comorbid_grp, rsv_nosocom)
         ][, P := N / sum(N), .(analysis, comorbid_grp)][]
  setcolorder(rsvnos_marg, names(rsvnos_com))
  rsvnos <- rbind(rsvnos_marg, rsvnos_com)
  fwrite(rsvnos, here::here(ipresdir, "tab_rsv_nosocomial_props.csv"))
}

message(paste("Currently running", admit_type, "analysis.\n"))


# ASCERTAIN OUTCOME: LENGTH OF INPATIENT STAY ----------------------------------

## Calculate length of inpatient stay.
ipdata[, los_inp := disch_date_ips - admit_date_ips + 1]
sapply(c("sp", "se1"), \(x) summary(ipdata[analysis == x, los_inp]))


# ASCERTAIN OUTCOME: ICU -------------------------------------------------------

## FIXME
##  - Make sure not double-counting ICU days based on fst_dt and lst_dt of the
##    RVNU_CD variable
## NOTE 2024-08-09: This note is unlikely to be relevant, given that the 'ICU
##      days' distributions are similar in the CDM and MarketScan commercial
##      datasets.
icu_days <- lapply(
  seq_len(nrow(inpserv$mc_icu)),
  \(x) {
    tmp <- inpserv$mc_icu[x, .(patid = patid, date = fst_dt:lst_dt)]
    tmp[, date := as.IDate(date)]
    tmp
  }) |> 
  rbindlist() |>
  unique() # select unique patid/date combinations

## Order by patid and date.
setorderv(icu_days, c("patid", "date"))

## Identify first row or rows with lagged date gaps of more than one day 
## and initiate a new stay ID.
icu_days[, gapdays := date - shift(date, n = 1, type = "lag"), by = patid]
icu_days[is.na(gapdays) | gapdays > 1, stay_id := rowid(patid)]

## Fill in stay ID based on the new stay markers produced above.
icu_days[, stay_id := nafill(stay_id, "locf")]

## Identify the start/end dates for each stay.
icu_stays <- icu_days[, .(start_dt = min(date), end_dt = max(date)),
                      by = .(patid, stay_id)]

## Print number of unique stays
icu_stays[, .N]

## Print number of unique patient IDs.
icu_stays[, uniqueN(patid)]

## Ascertain presence of and ICU stay sometime during the inpatient stay.
icu_lookup <- icu_stays[ipdata, on = "patid", nomatch = FALSE
  ][start_dt %between% list(admit_date_ips, disch_date_ips) |
      end_dt %between% list(admit_date_ips, disch_date_ips) |
      admit_date_ips %between% list(start_dt, end_dt) |
      disch_date_ips %between% list(start_dt, end_dt)
  ][, .(patid, admit_date_ips, disch_date_ips,
        icu_start = start_dt, icu_end = end_dt, analysis)]

setkeyv(icu_lookup, c("analysis", "patid", "icu_start"))

## NOTE: 4 out of 900 ICU stays in the sensitive analysis are not nested
##       within the identified inpatient dates.
##       May note some brief sensitivity results, but by default will keep
##       these in.
icu_lookup[, .N, .(admit_date_ips <= icu_start)]
icu_lookup[! admit_date_ips <= icu_start]
icu_lookup[, .N, .(icu_end <= disch_date_ips)]
icu_lookup[!icu_end <= disch_date_ips]

## Calculate length of each ICU stay.
icu_lookup[, days_icu := icu_end - icu_start + 1]

## Calculate total number of days in the ICU.
icusum <- icu_lookup[, .(days_icu_tot = sum(days_icu)), by = .(analysis, patid)]
icusum[, .N, .(analysis, patid)][, all(N == 1)]

## Augment analytic data set with a binary indicator for presence of ICU.
ipdata <- merge(ipdata, icusum, by = c("patid", "analysis"), all.x = TRUE)
ipdata[is.na(days_icu_tot), days_icu_tot := 0]
ipdata[, icu_ind := as.numeric(days_icu_tot > 0)]

## Quick checks.
ipdata[, .N, keyby = .(analysis, icu_ind)]
par(mfrow = c(1,2))
sapply(c("sp", "se1"), \(x) boxplot(ipdata[analysis == x, days_icu_tot]))
sapply(c("sp", "se1"), \(x) ipdata[analysis == x, summary(days_icu_tot)])


# ASCERTAIN OUTCOME: IN-HOSPITAL SUPPLEMENTAL OXYGEN ---------------------------

soxy_ip_codes <- servcodes$SUPPOXY_EVENT$code

soxy_ip_cpt <- merge(
  ipdata, inpserv$mc_procs[proc_cd %in% soxy_ip_codes],
  by = "patid")[, .(
    patid, analysis, admit_date_ips, disch_date_ips,
    proc_cd, fst_dt, lst_dt)
  ][fst_dt %between% list(admit_date_ips, disch_date_ips - 1) |
      lst_dt %between% list(admit_date_ips, disch_date_ips - 1)]

soxy_ip_sum <- soxy_ip_cpt[, .N, .(patid, analysis)
            ][, suppoxy_ip := 1][, .(patid, analysis, suppoxy_ip)]

## Augment the analytic dataset.
ipdata <- merge(ipdata, soxy_ip_sum, by = c("patid", "analysis"), all.x = TRUE)
ipdata[is.na(suppoxy_ip), suppoxy_ip := 0]
ipdata[, .N, keyby = .(analysis, suppoxy_ip)]


# ASCERTAIN OUTCOME: SUPPLEMENTAL OXYGEN POST DISCHARGE ------------------------

## NOTE These aren't diagnoses, they are supply codes. So consider discharge to 
##      home w/ oxy if oxy codes found directly after discharge. 
##      Consider if service date *on* or with 7 days after discharge date.

soxy_home_codes <- servcodes$SOXHOME_DISCH_DIAGNOSIS$code
soxy_home_cpt <- merge(
  ipdata,
  inpserv$mc_procs[proc_cd %in% soxy_home_codes],
  by = "patid")[, .(patid, analysis, admit_date_ips, disch_date_ips,
                    proc_cd, fst_dt, lst_dt)
                ][fst_dt %between% list(admit_date_ips, disch_date_ips + 7) |
                  lst_dt %between% list(admit_date_ips, disch_date_ips + 7)]

soxy_home_sum <- soxy_home_cpt[, .N, .(patid, analysis)
                               ][, suppoxy_home := 1
                                 ][, .(patid, analysis, suppoxy_home)]

## Augment analytic data set.
ipdata <- merge(ipdata, 
                soxy_home_sum, 
                by = c("patid", "analysis"), 
                all.x = TRUE)

ipdata[is.na(suppoxy_home), suppoxy_home := 0]
ipdata[, .N, keyby = .(analysis, suppoxy_home)]


# ASCERTAIN OUTCOME: NON-INVASIVE MECHANICAL VENTILATION -----------------------

mvni_codes <- c(
  servcodes$NONINV_MECHV_EVENT[!code %like% "^5A", code],
  unique(inpserv$mp[proc %like% "5A09[3-5]", proc])
)

## Extract potentially eligible CPT/HCPCS rows. Start/end dates for the CPT or
## HCPCS code must fall within MA RSV LRTI inpatient stay.
mvni_cpt <- 
  merge(ipdata, inpserv$mc_procs[proc_cd %in% mvni_codes], by = "patid")[, .(
    patid, analysis, admit_date_ips, disch_date_ips, 
    proc_cd, fst_dt, lst_dt, code_type = "CPT/HCPCS"
  )][fst_dt %between% list(admit_date_ips, disch_date_ips) |
       lst_dt %between% list(admit_date_ips, disch_date_ips)]

## Extract potentially eligible ICD-10-PCS rows. Procedure/service date must
## fall within the MA RSV LRTI inpatient stay.
mvni_icd <- 
  merge(ipdata,inpserv$mp[proc %in% mvni_codes], by = "patid")[, .(
    patid, analysis, admit_date_ips, disch_date_ips,
    proc_cd = proc, fst_dt, code_type = "ICD-10"
  )][fst_dt %between% list(admit_date_ips, disch_date_ips)]

## Extract INVASIVE mechanical ventilation codes. If these occur <= 1 day
## prior to a code being considered for non-invasive mechanical ventilation, 
## we would not include the code.
mvni_cd <- 
  merge(ipdata, inpserv$mp[proc %in% cdtl_codes], by = "patid")[, .(
    patid, analysis, admit_date_ips, disch_date_ips,
    invasive_cd = proc, invasive_dt = fst_dt
  )][invasive_dt %between% list(admit_date_ips, disch_date_ips)]

inpint <- c("admit_date_ips", "disch_date_ips")
mvni_potent <- rbind(mvni_cpt[, -..inpint], mvni_icd[, -..inpint], fill = TRUE)
mvni_potent[code_type == "ICD-10", lst_dt := fst_dt]

## For each row that identifies a potentially eligible code, check to see if
## there is an indication of invasive mechanical ventilation either 
##   1) <= 1 day before the service start date, or 
##   2) between the service start and end dates.
for (i in seq_len(nrow(mvni_potent))) {
  tmp <- mvni_potent[i, ]
  tmpcd <- mvni_cd[patid == tmp$patid]
  status1 <- any(tmp$fst_dt - tmpcd$invasive_dt <= 1)
  status2 <- any(tmpcd$invasive_dt %between% list(tmp$fst_dt, tmp$lst_dt))
  qualifying_noninv <- status1 == FALSE & status2 == FALSE
  mvni_potent[i, qual := as.numeric(qualifying_noninv)]
}

mvni_potent[, .N, keyby = .(analysis, qual)]

## Generate a summary table that contains all infants with a qualifying 
## non-invasive mechanical ventilation event.
mvni_sum <- mvni_potent[, .(mechvent_non = as.numeric(sum(qual) > 0)), 
                        by = .(patid, analysis)][mechvent_non == 1]

mvni_sum[, .N, keyby = .(analysis, mechvent_non)]

## Augment the analytic dataset.
ipdata <- merge(ipdata, mvni_sum, by = c("patid", "analysis"), 
                all.x = TRUE)
ipdata[is.na(mechvent_non), mechvent_non := 0]
ipdata[, .N, keyby = .(analysis, mechvent_non)]


# ASCERTAIN OUTCOME: INVASIVE MECHANICAL VENTILATION ---------------------------

## Reuse the mvni_cd dataset, as it contains codes that positively identify
## INVASIVE mechnical ventilation.
mvi <- mvni_cd

## Use the subset of non-qualifying non-invasive events, as these were 
## determined to be instances of INVASIVE mechanical ventilation.
mvi_cpt <- mvni_potent[qual == 0]

mvi_sum <- rbind(mvi[, .(patid, analysis)], mvi_cpt[, .(patid, analysis)]) |>
  unique()

mvi_sum[, mechvent := 1]

## Augment analytic data set
ipdata <- merge(ipdata, mvi_sum, by = c("patid", "analysis"), all.x = TRUE)
ipdata[is.na(mechvent), mechvent := 0]
ipdata[, .N, keyby = .(analysis, mechvent)]


# ASCERTAIN OUTCOME: ECMO ------------------------------------------------------

ecmo_codes <- c(
  servcodes$ECMO_EVENT[!code %like% "^5A", code],
  unique(inpserv$mp[proc %like% "5A1522", proc])
)

ecmo_cpt <- 
  merge(ipdata, inpserv$mc_procs[proc_cd %in% ecmo_codes], by = "patid")[, .(
    patid, analysis, admit_date_ips, disch_date_ips,
    proc_cd, fst_dt, lst_dt, code_type = "CPT/HCPCS"
  )][fst_dt %between% list(admit_date_ips, disch_date_ips) |
       lst_dt %between% list(admit_date_ips, disch_date_ips)]

ecmo_icd <- 
  merge(ipdata, inpserv$mp[proc %in% ecmo_codes], by = "patid")[, .(
    patid, analysis, admit_date_ips, disch_date_ips,
    proc_cd = proc, fst_dt, lst_dt = fst_dt, code_type = "ICD-10"
  )][fst_dt %between% list(admit_date_ips, disch_date_ips)]

ecmo_sum <- 
  rbind(ecmo_cpt[, -..inpint], ecmo_icd[, -..inpint])[, .N, .(patid, analysis)]
ecmo_sum[, ":="(N = NULL, ecmo = 1)]

## Augment analytic dataset.
ipdata <- merge(ipdata, ecmo_sum, by = c("patid", "analysis"), all.x = TRUE)
ipdata[is.na(ecmo), ecmo := 0]
ipdata[, .N, keyby = .(analysis, ecmo)]


# ASCERTAIN OUTCOME: CHEST IMAGING ---------------------------------------------

chestimg <- 
  merge(
    ipdata,
    inpserv$mc_procs[proc_cd %in% servcodes$CHEST_IMAGE$code],
    by = "patid"
  )[, .(patid, analysis, admit_date_ips, disch_date_ips,
        proc_cd, fst_dt, lst_dt)
  ][fst_dt %between% list(admit_date_ips, disch_date_ips) |
      lst_dt %between% list(admit_date_ips, disch_date_ips)]

chestimg_sum <- unique(chestimg[, .(patid, analysis)])[, chestimg := 1]

## Augment analytic data set.
ipdata <- merge(ipdata, chestimg_sum, by = c("patid", "analysis"), all.x = TRUE)
ipdata[is.na(chestimg), chestimg := 0]
ipdata[, .N, keyby = .(analysis, chestimg)]


# ASCERTAIN OUTCOME: INPATIENT MORTALITY ---------------------------------------

## NOTE: Optum contains only year and month of death. Therefore, we consider an
##       infant to have inpatient mortality if the month of death matches
##       either the admission date or the discharge date (or falls between).
dth <- merge(ipdata, deaths, by = "patid")
dth[, ":="(
  ym_admit_inp = paste0(year(admit_date_ips), substring(admit_date_ips, 6, 7)),
  ym_disch_inp = paste0(year(disch_date_ips), substring(disch_date_ips, 6, 7))
)]
# 
ymcols <- c("ym_admit_inp", "ym_disch_inp")
dth[, (ymcols) := lapply(.SD, as.integer), .SDcols = ymcols]
dth[, inp_death := ymdod %in% c(ym_admit_inp, ym_disch_inp), by = patid]
ipdata <- merge(ipdata, dth[inp_death == TRUE, .(patid, analysis, inp_death)], 
                by = c("patid", "analysis"),
                all.x = TRUE)
ipdata[is.na(inp_death), inp_death := 0]
ipdata[, inp_death := as.numeric(inp_death)]


# RESULTS: SAMPLE CHARACTERISTICS -----------------------------------------

sampchar_cols <- c("yrdob", "birth_month", "gdr_cd", "first_rsv_season",
                   "divname", "plan_type_comb", "comorbid_grp", "term_comb",
                   "low_bwt", "cld", "chd_hi", "cc", "lrti_preseason")

## resort some factor variables
ipdata[, ":="(
  birth_month = factor(
    birth_month, 
    levels = levels(lubridate::month(1:2, label = TRUE, abbr = FALSE))
  ),
  term_comb = factor(
    term_comb,
    levels = c(
      "Preterm, < 29 weeks", "Preterm, 29-31 weeks",
      "Preterm, 32-36 weeks", "Preterm, GA Unknown",
      "Term, GA Unknown", "Unknown (assume 37+ weeks)"
    )
  )
)]

to_sampchar <- CreateTableOne(
  data = ipdata, 
  vars = sampchar_cols, 
  factorVars = "yrdob",
  strata = "analysis",
  test = FALSE
)

tab_sampchar <- lapply(
  setNames(sampchar_cols, sampchar_cols), 
  \(x) {
    dt <- ipdata[, .N, keyby = .(analysis, get(x))]
    setnames(dt, "get", "level")
    dt[, prop := N / sum(N), by = analysis]
    dt
  }) |> rbindlist(idcol = "variable")


# BOOTSTRAPPED CONFIDENCE INTERVALS - ALL OUTCOMES -----------------------------

bootcols <- c("icu_ind", 
              "mechvent", 
              "mechvent_non", 
              "suppoxy_ip", 
              "suppoxy_home",
              "ecmo", 
              "chestimg", 
              "inp_death", 
              "los_inp", 
              "los_inp_icu0", 
              "los_inp_icu1", 
              "days_icu_tot")

calc_outcomes <- function(data, inds, cols = bootcols) {
  tmp <- data[inds]
  sapply(cols, \(x) {
    if (x == "los_inp_icu0") {
      with(tmp, mean(los_inp[icu_ind == 0]))
    } else if (x == "los_inp_icu1") {
      with(tmp, mean(los_inp[icu_ind == 1]))
    } else if (x == "days_icu_tot") {
      with(tmp, mean(days_icu_tot[icu_ind == 1]))
    }
    else {
      with(tmp, mean(get(x)))
    }
  })
}


bootfun <- function(subdata) {
  require(boot)
  require(doParallel)
  boot(subdata, calc_outcomes, R = 9999, ncpus = detectCores() - 1)
}

set.seed(19711066)

# overall, by RSV definition
bsp <- bootfun(ipdata[analysis == "sp"])
bse <- bootfun(ipdata[analysis == "se1"])

# comorbidity group-specific, specific RSV definition
bsp_comA <- bootfun(ipdata[analysis == "sp" & comorbid_grp == "A"])
bsp_comB <- bootfun(ipdata[analysis == "sp" & comorbid_grp == "B"])
bsp_comC <- bootfun(ipdata[analysis == "sp" & comorbid_grp == "C"])

# comorbidity group-specific, sensitive RSV definition
bse1_comA <- bootfun(ipdata[analysis == "se1" & comorbid_grp == "A"])
bse1_comB <- bootfun(ipdata[analysis == "se1" & comorbid_grp == "B"])
bse1_comC <- bootfun(ipdata[analysis == "se1" & comorbid_grp == "C"])

# bootstrap confidence intervals
bootobjs <- ls(pattern = "^b(sp|se)")

get_boot_ci <- function(bootobj, citype = c("perc", "bca")) {
  # @param bootobj   output produced by boot()
  # @param citype    confidence interval type: "perc" for percentile and
  #                  "bca" for bias-corrected and accelerated intervals
  require(foreach)
  registerDoParallel(cores = detectCores() - 1)
  tmpout <- foreach(i = seq_len(ncol(bootobj$t)), .combine = rbind) %dopar% {
    tmp <- boot.ci(bootobj, index = i, type = citype)
    if(citype == "perc") cislug <- "percent"
    if(citype == "bca") cislug <- "bca"
    
    data.table(
      variable = bootcols[i],
      mean = bootobj$t0[i],
      ll95 = tmp[[cislug]][4],
      ul95 = tmp[[cislug]][5]
    )
  }
  stopImplicitCluster()
  tmpout
}

boot_cis <- lapply(
  setNames(bootobjs, bootobjs),
  \(x) get_boot_ci(get(x), citype = "perc")
)

tab_boot_cis <- rbindlist(boot_cis, idcol = "stratum")


# COUNTS FOR BINARY VARIABLES --------------------------------------------------

bincols <- bootcols[!(bootcols %like% "^los|days")]

tab_res_bin <- melt(
  ipdata[, lapply(.SD, sum), .SDcols = bincols, by = analysis],
  id.vars = "analysis",
  variable.name = "outcome",
  value.name = "N"
)


# BINARY VARIABLE COUNTS - BY COMORBIDITY GROUP --------------------------------

bincom_events <- melt(
  ipdata[, lapply(.SD, sum), 
           .SDcols = bincols, 
           by = .(analysis, comorbid_grp)],
  id.vars = c("analysis", "comorbid_grp"),
  variable.name = "outcome",
  value.name = "events"
)

stratum_n <- ipdata[, .N, .(analysis, comorbid_grp)]

tab_res_bin_com <- merge(bincom_events, 
                         stratum_n, 
                         by = c("analysis", "comorbid_grp"))


# CONTINUOUS OUTCOME - EMPIRICAL DISTRIBUTIONS ---------------------------------

acols <- c("los_inp", "days_icu_tot")

colsummary <- function(x, comstrata = FALSE, icu_status = NULL) {
  
  if(comstrata == FALSE) {
    scols <- "analysis"
  } else {
    scols <- c("analysis", "comorbid_grp")
  }
  
  if(is.null(icu_status)) {
    tmp <- ipdata
    outslug <- x
  } else {
    tmp <- ipdata[icu_ind == icu_status]
    outslug <- paste0(x, "_icu", icu_status)
  }
  
  tmp[, .(
    outcome = outslug,
    min = min(get(x)),
    q25 = quantile(get(x), 0.25),
    median = median(get(x)),
    mean = mean(get(x)),
    q75 = quantile(get(x), 0.75),
    max = max(get(x))
  ), by = scols]
}

tab_res_cont_dist <- rbindlist(
  list(
    colsummary(acols[1]),
    colsummary(acols[2], icu_status = 1),
    colsummary(acols[1], icu_status = 1),
    colsummary(acols[1], icu_status = 0)
  )
)

setkeyv(tab_res_cont_dist, c("analysis", "outcome"))

tab_res_cont_comorb <- rbindlist(
  list(
    colsummary(acols[1], comstrata = TRUE),
    colsummary(acols[2], comstrata = TRUE),
    colsummary(acols[1], comstrata = TRUE, icu_status = 1),
    colsummary(acols[1], comstrata = TRUE, icu_status = 0)
  )
)

setkeyv(tab_res_cont_comorb, c("analysis", "comorbid_grp", "outcome"))


# INTERNAL VENTILATION/OXY BY ICU DAYS -----------------------------------------

internal_mechvent_icu <- ipdata[mechvent == 1, .N, 
                                keyby = .(analysis, icu_ind)
       ][, P := N / sum(N), analysis][]

internal_mechventnon_icu <- ipdata[mechvent_non == 1, .N, 
                                   keyby = .(analysis, icu_ind)
       ][, P := N / sum(N), analysis][]

internal_suppoxyip_icu <- ipdata[suppoxy_ip == 1, .N, 
                                 keyby = .(analysis, icu_ind)
       ][, P := N / sum(N), analysis][]

ipdata[, days_icu_cat := fcase(
  days_icu_tot < 10, as.character(days_icu_tot),
  days_icu_tot >= 10, ">=10"
)]


plot_icudays <- function(var, title) {
  
  tmp <- ipdata[get(var) == 1, .N, .(analysis, days_icu_tot)
                ][, P := N / sum(N), analysis]
  
  sens_n <- tmp[analysis == "se1", sum(N)]
  spec_n <- tmp[analysis == "sp", sum(N)]
  
  tmp |>
    ggplot(aes(x = days_icu_tot, y = P)) +
    geom_col(aes(fill = analysis), 
             color = "black", position = "dodge", linewidth = 0.2) +
    scale_fill_viridis_d(
      name = "RSV Def.", 
      labels = c("Sensitive", "Specific"),
      begin = 0.3
    ) + 
    facet_wrap(
      vars(analysis),
      labeller = labeller(
        analysis = c(
          "sp" = paste0("Specific (N = ", spec_n, ")"),
          "se1" = paste0("Sensitive (N = ", sens_n, ")")
        )
      )
    ) +
    labs(x = "ICU Days", y = "Percentage") +
    ggtitle(title) +
    guides(fill = "none") +
    theme_minimal() +
    theme(strip.text = element_text(face = "bold"))
}


pmi <- plot_icudays(
  "mechvent", 
  "ICU Days Among Infants with Invasive Mechanical Ventilation"
)

pmn <- plot_icudays(
  "mechvent_non",
  "ICU Days Among Infants with Non-invasive Mechanical Ventilation"
)

pmo <- plot_icudays(
  "suppoxy_ip",
  "ICU Days Among Infants with In-Hospital Supplemental Oxygen Use"
)

cowplot::plot_grid(pmi, pmn, pmo, ncol = 1)


# WRITE RESULTS ----------------------------------------------------------------

fwrite(tab_sampchar, 
       file.path(ipresdir, paste0("tab_sampchar_", admit_type, ".csv")))

fwrite(tab_res_bin,
       file.path(ipresdir, paste0("tab_res_bin_", admit_type, ".csv")))

fwrite(tab_res_bin_com,
       file.path(ipresdir, paste0("tab_res_bin_com_", admit_type, ".csv")))


fwrite(tab_res_cont_dist,
       file.path(ipresdir, paste0("tab_res_cont_dist_", admit_type, ".csv")))
 
fwrite(tab_res_cont_comorb,
       file.path(ipresdir, paste0("tab_res_cont_comorb_", admit_type, ".csv")))

## Bootstrap CIs
fwrite(tab_boot_cis, 
       file = file.path(ipresdir, paste0("tab_boot_cis_", admit_type, ".csv")))

## Internal results
fwrite(internal_mechvent_icu, 
       file.path(ipresdir, paste0("int_mvent_icu_", admit_type, ".csv")))

fwrite(internal_mechventnon_icu, 
       file.path(ipresdir, paste0("int_mventnon_icu_", admit_type, ".csv")))

fwrite(internal_suppoxyip_icu, 
       file.path(ipresdir, paste0("int_soxyip_icu_", admit_type, ".csv")))
