# Supplementary material for: Inpatient service utilization amongst infants diagnosed with Respiratory Syncytial Virus infection (RSV) in the United States
Source: PLoS One. 2025 Jan 13;20(1):e0317367. doi: 10.1371/journal.pone.0317367 (PMC11730397; doi:10.1371/journal.pone.0317367)
Supplement: S1 File — (ZIP) [file pone.0317367.s016.zip › S16_code_suppressed/0_optum-analysis/data/codelists/CODES_CMB_icd10_congenital_and_metabolic.txt]

E7400
E7401
E7402
E7403
E7404
E7409
E744
E7521
E7522
E75240
E75241
E75242
E75243
E75248
E75249
E753
E770
E771
E778
E779
E7601
E7602
E7603
E761
E76210
E76211
E76219
E7622
E7629
E763
E768
E769
E7141
E7142
E7150
E71510
E71511
E71518
E71520
E71521
E71522
E71528
E71529
E7153
E71540
E71541
E71542
E71548
Q000
Q001
Q002
Q054
Q059
Q0702
Q0703
Q050
Q051
Q052
Q053
Q058
Q0700
Q0701
Q055
Q056
Q057
Q010
Q011
Q012
Q018
Q019
Q02
Q040
Q041
Q042
Q043
Q030
Q031
Q038
Q039
Q044
Q045
Q046
Q048
Q062
Q064
Q060
Q061
Q063
Q068
Q069
G901
Q078
Q049
Q079
Q675
Q76427
Q76428
Q763
Q76425
Q76426
Q76429
Q7649
Q762
Q761
Q760
Q76411
Q76412
Q76413
Q76414
Q76415
Q76419
Q790
Q791
Q914
Q915
Q916
Q917
Q910
Q911
Q912
Q913
Q934
Q9381
Q9388
Q933
Q9351
Q9359
Q937
Q9382
Q9389
Q939
Q950
Q951
Q955
Q958
Q959
Q920
Q921
Q922
Q925
Q9261
Q9262
Q927
Q928
Q929
Q930
Q931
Q932
Q952
Q953
Q960
Q961
Q962
Q963
Q964
Q968
Q969
Q980
Q981
Q983
Q984
Q970
Q971
Q972
Q973
Q978
Q979
Q985
Q986
Q987
Q988
Q989
Q990
Q991
Q998
Q999
Q893
Q897
Q8711
Q8740
Q87410
Q87418
Q8742
Q8743
Q992
E7871
E7872
Q8719
Q872
Q873
Q875
Q8781
Q8782
Q8789
Q898
Q899
