# Supplementary material for: Inpatient service utilization amongst infants diagnosed with Respiratory Syncytial Virus infection (RSV) in the United States
Source: PLoS One. 2025 Jan 13;20(1):e0317367. doi: 10.1371/journal.pone.0317367 (PMC11730397; doi:10.1371/journal.pone.0317367)
Supplement: S1 File — (ZIP) [file pone.0317367.s016.zip › S16_code_suppressed/0_optum-analysis/data/codelists/CODES_CMB_icd10_higher-risk_congenital_heart_disease.txt]

I420
I425
I428
I429
I5020
I5021
I5022
I5023
I5030
I5031
I5032
I5033
I5040
I5041
I5042
I5043
I50814
I509
Q200
Q203
Q201
Q205
Q202
Q208
Q213
Q204
I2783
Q210
Q212
Q206
Q214
Q218
Q220
Q221
Q222
Q224
Q226
Q228
Q229
Q225
Q230
Q231
Q232
Q234
Q244
Q242
Q243
Q248
Q245
Q240
Q241
Q251
Q2521
Q2545
Q2546
Q2547
Q2529
Q253
Q2541
Q2542
Q2543
Q2544
Q2548
Q2549
Q258
Q259
Q255
Q2571
Q2572
Q256
Q2579
Q269
Q262
Q263
Q264
Q260
Q261
Q268
