# Supplementary material for: Inpatient service utilization amongst infants diagnosed with Respiratory Syncytial Virus infection (RSV) in the United States
Source: PLoS One. 2025 Jan 13;20(1):e0317367. doi: 10.1371/journal.pone.0317367 (PMC11730397; doi:10.1371/journal.pone.0317367)
Supplement: S1 File — (ZIP) [file pone.0317367.s016.zip › S16_code_suppressed/0_optum-analysis/data/codelists/CODES_CMB_icd10_neuromuscular_disease.txt]

E7523
E7525
E7526
E7529
E7500
E7501
E7502
E7509
E7510
E7511
E7519
E754
G9389
G939
F842
G3181
G3182
G319
G120
G1225
G129
G121
G128
G1221
G1222
G1223
G1220
G1224
G1229
G801
G802
G800
G808
G804
G809
G600
G602
G601
G603
G608
G609
G733
G712
G7120
G7121
G71220
G71228
G7129
G7100
G7101
G7102
G7109
G7111
G7112
G7113
G719
G729
P940
