# Supplementary material for: Inpatient service utilization amongst infants diagnosed with Respiratory Syncytial Virus infection (RSV) in the United States
Source: PLoS One. 2025 Jan 13;20(1):e0317367. doi: 10.1371/journal.pone.0317367 (PMC11730397; doi:10.1371/journal.pone.0317367)
Supplement: S1 File — (ZIP) [file pone.0317367.s016.zip › S16_code_suppressed/0_optum-analysis/data/codelists/CODES_CMB_icd10_immunodeficiency.txt]

D801
D802
D804
D803
D800
D805
D831
D838
D839
D830
D832
D806
D807
D808
D809
D848
D8481
D84821
D84822
D8489
D821
D820
D814
D810
D811
D812
D8131
D816
D817
D8189
D819
D849
D8982
D89831
D89832
D89833
D89834
D89835
D89839
D8989
D89813
D89810
D89811
D89812
D822
D823
D824
D828
D829
D840
D841
D893
D8940
D8941
D8942
D8943
D8949
M359
D899
