# Supplementary material for: Inpatient service utilization amongst infants diagnosed with Respiratory Syncytial Virus infection (RSV) in the United States
Source: PLoS One. 2025 Jan 13;20(1):e0317367. doi: 10.1371/journal.pone.0317367 (PMC11730397; doi:10.1371/journal.pone.0317367)
Supplement: S1 File — (ZIP) [file pone.0317367.s016.zip › S16_code_suppressed/0_optum-analysis/data/codelists/CODES_CMB_icd10_ALL_CODES.txt]

P270
P271
P278
P279
E7400
E7401
E7402
E7403
E7404
E7409
E744
E7521
E7522
E75240
E75241
E75242
E75243
E75248
E75249
E753
E770
E771
E778
E779
E7601
E7602
E7603
E761
E76210
E76211
E76219
E7622
E7629
E763
E768
E769
E7141
E7142
E7150
E71510
E71511
E71518
E71520
E71521
E71522
E71528
E71529
E7153
E71540
E71541
E71542
E71548
Q000
Q001
Q002
Q054
Q059
Q0702
Q0703
Q050
Q051
Q052
Q053
Q058
Q0700
Q0701
Q055
Q056
Q057
Q010
Q011
Q012
Q018
Q019
Q02
Q040
Q041
Q042
Q043
Q030
Q031
Q038
Q039
Q044
Q045
Q046
Q048
Q062
Q064
Q060
Q061
Q063
Q068
Q069
G901
Q078
Q049
Q079
Q675
Q76427
Q76428
Q763
Q76425
Q76426
Q76429
Q7649
Q762
Q761
Q760
Q76411
Q76412
Q76413
Q76414
Q76415
Q76419
Q790
Q791
Q914
Q915
Q916
Q917
Q910
Q911
Q912
Q913
Q934
Q9381
Q9388
Q933
Q9351
Q9359
Q937
Q9382
Q9389
Q939
Q950
Q951
Q955
Q958
Q959
Q920
Q921
Q922
Q925
Q9261
Q9262
Q927
Q928
Q929
Q930
Q931
Q932
Q952
Q953
Q960
Q961
Q962
Q963
Q964
Q968
Q969
Q980
Q981
Q983
Q984
Q970
Q971
Q972
Q973
Q978
Q979
Q985
Q986
Q987
Q988
Q989
Q990
Q991
Q998
Q999
Q893
Q897
Q8711
Q8740
Q87410
Q87418
Q8742
Q8743
Q992
E7871
E7872
Q8719
Q872
Q873
Q875
Q8781
Q8782
Q8789
Q898
Q899
Q300
Q301
Q302
Q303
Q308
Q309
Q310
Q311
Q312
Q313
Q315
Q318
Q319
Q320
Q321
Q322
Q323
Q324
Q330
Q332
Q333
Q336
Q339
Q334
Q331
Q335
Q338
Q340
Q341
Q348
Q349
E849
E8411
E840
E8419
E848
Q900
Q901
Q902
Q909
I420
I425
I428
I429
I5020
I5021
I5022
I5023
I5030
I5031
I5032
I5033
I5040
I5041
I5042
I5043
I50814
I509
Q200
Q203
Q201
Q205
Q202
Q208
Q213
Q204
I2783
Q210
Q212
Q206
Q214
Q218
Q220
Q221
Q222
Q224
Q226
Q228
Q229
Q225
Q230
Q231
Q232
Q234
Q244
Q242
Q243
Q248
Q245
Q240
Q241
Q251
Q2521
Q2545
Q2546
Q2547
Q2529
Q253
Q2541
Q2542
Q2543
Q2544
Q2548
Q2549
Q258
Q259
Q255
Q2571
Q2572
Q256
Q2579
Q269
Q262
Q263
Q264
Q260
Q261
Q268
B9733
B9734
B9735
D801
D802
D804
D803
D800
D805
D831
D838
D839
D830
D832
D806
D807
D808
D809
D848
D8481
D84821
D84822
D8489
D821
D820
D814
D810
D811
D812
D8131
D816
D817
D8189
D819
D849
D8982
D89831
D89832
D89833
D89834
D89835
D89839
D8989
D89813
D89810
D89811
D89812
D822
D823
D824
D828
D829
D840
D841
D893
D8940
D8941
D8942
D8943
D8949
M359
D899
Q211
Q219
Q223
Q233
Q246
Q238
Q239
Q209
Q249
Q250
Q2540
P2930
P2938
E7523
E7525
E7526
E7529
E7500
E7501
E7502
E7509
E7510
E7511
E7519
E754
G9389
G939
F842
G3181
G3182
G319
G120
G1225
G129
G121
G128
G1221
G1222
G1223
G1220
G1224
G1229
G801
G802
G800
G808
G804
G809
G600
G602
G601
G603
G608
G609
G733
G712
G7120
G7121
G71220
G71228
G7129
G7100
G7101
G7102
G7109
G7111
G7112
G7113
G719
G729
P940
