# Supplementary material for: Inpatient service utilization amongst infants diagnosed with Respiratory Syncytial Virus infection (RSV) in the United States
Source: PLoS One. 2025 Jan 13;20(1):e0317367. doi: 10.1371/journal.pone.0317367 (PMC11730397; doi:10.1371/journal.pone.0317367)
Supplement: S1 File — (ZIP) [file pone.0317367.s016.zip › S16_code_suppressed/0_optum-analysis/data/codelists/CODES_CMB_icd10_congenital_anomalies_of_the_respiratory_system.txt]

Q300
Q301
Q302
Q303
Q308
Q309
Q310
Q311
Q312
Q313
Q315
Q318
Q319
Q320
Q321
Q322
Q323
Q324
Q330
Q332
Q333
Q336
Q339
Q334
Q331
Q335
Q338
Q340
Q341
Q348
Q349
