# Supplementary material for: Inpatient service utilization amongst infants diagnosed with Respiratory Syncytial Virus infection (RSV) in the United States
Source: PLoS One. 2025 Jan 13;20(1):e0317367. doi: 10.1371/journal.pone.0317367 (PMC11730397; doi:10.1371/journal.pone.0317367)
Supplement: S1 File — (ZIP) [file pone.0317367.s016.zip › S16_code_suppressed/0_optum-analysis/data/codelists/CODES_CMB_icd10_lower-risk_congential_heart_disease.txt]

Q211
Q219
Q223
Q233
Q246
Q238
Q239
Q248
Q209
Q249
Q250
Q2540
P2930
P2938
