# Supplementary material for: Inpatient service utilization amongst infants diagnosed with Respiratory Syncytial Virus infection (RSV) in the United States
Source: PLoS One. 2025 Jan 13;20(1):e0317367. doi: 10.1371/journal.pone.0317367 (PMC11730397; doi:10.1371/journal.pone.0317367)
Supplement: S1 File — (ZIP) [file pone.0317367.s016.zip › S16_code_suppressed/0_optum-analysis/data/codelists/CODES_OXY_icd10-hcpcs.txt]

"94002", "94003", "94660", "94662", "E0424", "E0425", "E0430", "E0431", "E0433", "E0434", "E0435", "E0439", "E0440", "E0441", "E0442", "E0443", "E0444", "E0445", "E0446", "E0447", "E0465", "E0466", "E0467", "E0470", "E0471", "E0472", "E1390", "E1391", "E1392", "5A0935%", "5A0945%", "5A0955%", "5A1935Z", "5A1945Z", "5A1955Z", "5A1522%"
