# Supplementary material for: Inpatient service utilization amongst infants diagnosed with Respiratory Syncytial Virus infection (RSV) in the United States
Source: PLoS One. 2025 Jan 13;20(1):e0317367. doi: 10.1371/journal.pone.0317367 (PMC11730397; doi:10.1371/journal.pone.0317367)
Supplement: S1 File — (ZIP) [file pone.0317367.s016.zip › S16_code_suppressed/0_optum-analysis/data/rsv_season_division_year.xlsx]

## Sheet: RSV_Seasons_by_Division_Year
Divname	Year	Onset	Offset
E.N.CENTRAL	2016-2017	2016-10-22	2017-04-22
E.N.CENTRAL	2017-2018	2017-10-14	2018-05-19
E.N.CENTRAL	2018-2019	2018-10-06	2019-04-27
E.N.CENTRAL	2019-2020	2019-10-19	2020-04-04
ES CENTRAL	2016-2017	2016-09-24	2017-04-29
ES CENTRAL	2017-2018	2017-10-21	2018-04-28
ES CENTRAL	2018-2019	2018-10-06	2019-04-13
ES CENTRAL	2019-2020	2019-09-21	2020-03-28
MID ATL	2016-2017	2016-10-15	2017-04-29
MID ATL	2017-2018	2017-09-30	2018-04-21
MID ATL	2018-2019	2018-10-06	2019-05-11
MID ATL	2019-2020	2019-10-19	2020-03-21
MOUNTAIN	2016-2017	2016-11-26	2017-04-22
MOUNTAIN	2017-2018	2017-11-25	2018-04-14
MOUNTAIN	2018-2019	2018-11-24	2019-05-04
MOUNTAIN	2019-2020	2019-11-09	2020-04-18
NEW ENG	2016-2017	2016-11-05	2017-05-13
NEW ENG	2017-2018	2017-10-14	2018-05-12
NEW ENG	2018-2019	2018-10-27	2019-05-04
NEW ENG	2019-2020	2019-10-19	2020-04-04
PACIFIC	2016-2017	2016-11-05	2017-04-15
PACIFIC	2017-2018	2017-11-04	2018-04-28
PACIFIC	2018-2019	2018-11-17	2019-05-04
PACIFIC	2019-2020	2019-11-02	2020-04-04
S ATL	2016-2017	2016-09-17	2017-04-22
S ATL	2017-2018	2017-09-30	2018-04-21
S ATL	2018-2019	2018-09-08	2019-04-13
S ATL	2019-2020	2019-08-31	2020-04-04
W.N.CENTRAL	2016-2017	2016-10-01	2017-05-06
W.N.CENTRAL	2017-2018	2017-11-11	2018-05-05
W.N.CENTRAL	2018-2019	2018-10-20	2019-05-11
W.N.CENTRAL	2019-2020	2019-10-12	2020-04-04
WS CENTRAL	2016-2017	2016-10-01	2017-04-15
WS CENTRAL	2017-2018	2017-09-30	2018-04-14
WS CENTRAL	2018-2019	2018-09-29	2019-04-20
WS CENTRAL	2019-2020	2019-09-21	2020-03-21
