# Supplementary material for: Inpatient service utilization amongst infants diagnosed with Respiratory Syncytial Virus infection (RSV) in the United States
Source: PLoS One. 2025 Jan 13;20(1):e0317367. doi: 10.1371/journal.pone.0317367 (PMC11730397; doi:10.1371/journal.pone.0317367)
Supplement: S1 File — (ZIP) [file pone.0317367.s016.zip › S16_code_suppressed/0_optum-analysis/00_import_place_of_service.r]

# This script scrapes a place of service lookup table from CMS.gov. We use
# the lookup table to classify the service setting for LRTI diagnoses.

# Setup ------------------------------------------------------------------------

pacman::p_load(rvest, dplyr, stringr)

pos_url <- 
  "https://www.cms.gov/Medicare/Coding/place-of-service-codes/Place_of_Service_Code_Set"


# Scrape webpage ---------------------------------------------------------------

pos <- read_html(pos_url) %>%
  html_node("table") %>%
  html_table() %>%
  .[, 1:2]

names(pos) <- c("pos_code", "pos_name")


# Clean up ---------------------------------------------------------------------

# Clean some pos_name messiness
pos <- pos %>% 
  mutate(
    pos_name = str_replace_all(pos_name, pattern = "\\n", replacement = " ")
  ) %>%
  mutate(
    pos_name = str_replace_all(
      pos_name, pattern = "( \\*\\*| \\*)", replacement = ""
    )
  )

pos


# Expand rows with multiple codes assigned to same place of service.

multicode <- pos %>% 
  filter(str_length(pos_code) > 2)

multi_recode <- lapply(seq_len(nrow(multicode)), function(x, data = multicode) {
  start <- as.numeric(substring(data[x, 1], 1, 2))
  end <- as.numeric(substring(data[x, 1], 4, 5))
  out <- data.frame(pos_code = start:end, pos_name = "Unassigned") %>%
    mutate(pos_code = as.character(pos_code))
}) %>% bind_rows()

multi_recode


# Replace rows
pos_out <- pos %>%
  anti_join(multicode, by = "pos_code") %>%
  bind_rows(multi_recode) %>%
  arrange(pos_code)


# Write file -------------------------------------------------------------------

data.table::fwrite(pos_out, here::here("data", "clean", "cms_pos.csv"))
