# Supplementary material for: Inpatient service utilization amongst infants diagnosed with Respiratory Syncytial Virus infection (RSV) in the United States
Source: PLoS One. 2025 Jan 13;20(1):e0317367. doi: 10.1371/journal.pone.0317367 (PMC11730397; doi:10.1371/journal.pone.0317367)
Supplement: S1 File — (ZIP) [file pone.0317367.s016.zip › S16_code_suppressed/0_optum-analysis/harvest_cdm/harvest-cdm.r]

# SETUP -------------------------------------------------------------------

library(sparklyr)
library(arrow)
library(data.table)
library(foreach)

source(here::here("harvest_cdm/sparklyr/.sparkconnect.r"))


# IMPORT NEWBORNS (NON-CONTINUOUS ENROLLMENT) -----------------------------

select_newborns_clin_notcont <- 
  cdmtab("Member Enrollment") |>
  select(PATID, PAT_PLANID, ELIGEFF, ELIGEND, FAMILY_ID,
         GDR_CD, RACE, STATE, YRDOB, PRODUCT, CDHP) |>
  distinct() |>
  filter(YRDOB >= 2016 & YRDOB <= 2020) |>
  sdf_sort(c("PATID", "ELIGEFF"))

# sdf_nrow(select_newborns_clin_notcont)


# IMPORT NEWBORNS (CONTINUOUS ENROLLMENT) ---------------------------------

select_newborns_clin <-
  cdmtab("Member Continuous Enrollment") |>
  select(PATID, ELIGEFF, ELIGEND, GDR_CD, YRDOB) |>
  filter(YRDOB >= 2016 & YRDOB <= 2020) |>
  sdf_sort(c("PATID", "ELIGEFF"))

# sdf_nrow(select_newborns_clin)  


# IMPORT POTENTIAL MOTHERS ------------------------------------------------

select_mothers_clin <-
  cdmtab("Member Continuous Enrollment") |>
  select(PATID, ELIGEFF, ELIGEND, GDR_CD, YRDOB) |>
  filter(YEAR(ELIGEND) >= 2016 & 
           YEAR(ELIGEFF) <= 2020 &
           GDR_CD == "F" &
           YRDOB >= 1966 &
           YRDOB <= 2009) |>
  sdf_sort(c("PATID", "ELIGEFF"))

# sdf_nrow(select_mothers_clin)


# IMPORT BIRTH WEIGHT DATA ------------------------------------------------

icd10_bwt_diag <- c(
  # ICD-10
  "P0700",  # Extremely low birth weight newborn, unspecified weight
  "P0701",  # Extremely low birth weight newborn, less than 500 grams 
  "P0702",  # Extremely low birth weight newborn, 500-749 grams 
  "P0703",  # Extremely low birth weight newborn, 750-999 grams 
  "P0710",  # Other low birth weight newborn, unspecified weight 
  "P0714",  # Other low birth weight newborn, 1000-1249 grams 
  "P0715",  # Other low birth weight newborn, 1250-1499 grams 
  "P0716",  # Other low birth weight newborn, 1500-1749 grams 
  "P0717",  # Other low birth weight newborn, 1750-1999 grams 
  "P0718"   # Other low birth weight newborn, 2000-2499 grams 
)

match_birthweight <- 
  cdmtab("Medical Diagnosis") |>
  select(PATID, 
         DIAG_PROC = DIAG, DIAG_PROC_POSITION = DIAG_POSITION,
         ICD_FLAG, FST_DT) |>
  filter(DIAG_PROC %in% icd10_bwt_diag & year(FST_DT) >= 2016)

# sdf_nrow(match_birthweight)


# INPATIENTS --------------------------------------------------------------

match_inpatients <- 
  cdmtab("IP Confinements") |>
  select(
    PATID, PAT_PLANID, ADMIT_DATE, DISCH_DATE, CONF_ID,
    DIAG1, DIAG2, DIAG3, DIAG4, DIAG5, DRG, DSTATUS,
    ICD_FLAG, PROC1, PROC2, PROC3, PROC4, PROC5,
    MATERNITY_IND, NEWBORN_IND, ICU_IND, ICU_SURG_IND, MAJ_SURG_IND
  ) |>
  filter(
    (MATERNITY_IND == "Y" | NEWBORN_IND == "Y") & year(DISCH_DATE) >= 2016
  )

# sdf_nrow(match_inpatients)  
  

# COMORBIDITIES -----------------------------------------------------------

dx_comorb <- c(
  "P270", "P271", "P278", "P279",
  "E7400", "E7401", "E7402", "E7403", "E7404", "E7409", "E744", 
  "E7521", "E7522", "E75240", "E75241", "E75242", "E75243", "E75248", 
  "E75249", "E753", "E770", "E771", "E778", "E779", "E7601", "E7602", 
  "E7603", "E761", "E76210", "E76211", "E76219", "E7622", "E7629", 
  "E763", "E768", "E769", "E7141", "E7142", "E7150", "E71510", "E71511", 
  "E71518", "E71520", "E71521", "E71522", "E71528", "E71529", "E7153", 
  "E71540", "E71541", "E71542", "E71548", "Q000", "Q001", "Q002", "Q054", 
  "Q059", "Q0702", "Q0703", "Q050", "Q051", "Q052", "Q053", "Q058", 
  "Q059", "Q0700", "Q0701", "Q055", "Q056", "Q057", "Q010", "Q011", "Q012", 
  "Q018", "Q019", "Q02", "Q040", "Q041", "Q042", "Q043", "Q030", "Q031", 
  "Q038", "Q039", "Q044", "Q045", "Q046", "Q048", "Q062", "Q064", "Q060", 
  "Q061", "Q063", "Q068", "Q069", "G901", "Q078", "Q049", "Q069", "Q079", 
  "Q675", "Q76427", "Q76428", "Q763", "Q76425", "Q76426", "Q76429", "Q7649", 
  "Q762", "Q762", "Q7649", "Q7649", "Q7649", "Q761", "Q760", "Q76411", 
  "Q76412", "Q76413", "Q76414", "Q76415", "Q76419", "Q7649", "Q790", "Q791", 
  "Q914", "Q915", "Q916", "Q917", "Q910", "Q911", "Q912", "Q913", "Q934", 
  "Q9381", "Q9388", "Q933", "Q9351", "Q9359", "Q937", "Q9382", "Q9389", 
  "Q939", "Q950", "Q951", "Q955", "Q958", "Q959", "Q920", "Q921", "Q922", 
  "Q925", "Q9261", "Q9262", "Q927", "Q928", "Q929", "Q930", "Q931", "Q932", 
  "Q952", "Q953", "Q960", "Q961", "Q962", "Q963", "Q964", "Q968", "Q969", 
  "Q980", "Q981", "Q983", "Q984", "Q970", "Q971", "Q972", "Q973", "Q978", 
  "Q979", "Q985", "Q986", "Q987", "Q988", "Q989", "Q990", "Q991", "Q998", 
  "Q999", "Q893", "Q897", "Q8711", "Q8740", "Q87410", "Q87418", "Q8742", 
  "Q8743", "Q992", "E7871", "E7872", "Q8719", "Q872", "Q873", "Q875", 
  "Q8781", "Q8782", "Q8789", "Q898", "Q899", "Q300", "Q301", "Q302", "Q303", 
  "Q308", "Q309", "Q310", "Q311", "Q312", "Q313", "Q315", "Q318", "Q319", 
  "Q320", "Q321", "Q322", "Q323", "Q324", "Q330", "Q332", "Q333", "Q336", 
  "Q339", "Q334", "Q331", "Q335", "Q338", "Q340", "Q341", "Q348", "Q349", 
  "E849", "E8411", "E840", "E8419", "E848", "Q900", "Q901", "Q902", "Q909", 
  "I420", "I425", "I428", "I429", "I5020", "I5021", "I5022", "I5023", 
  "I5030", "I5031", "I5032", "I5033", "I5040", "I5041", "I5042", "I5043", 
  "I50814", "I509", "Q200", "Q203", "Q201", "Q205", "Q202", "Q203", "Q208", 
  "Q213", "Q204", "I2783", "Q210", "Q212", "Q212", "Q212", "Q208", "Q206", 
  "Q208", "Q214", "Q218", "Q220", "Q221", "Q222", "Q224", "Q226", "Q228", 
  "Q229", "Q225", "Q230", "Q231", "Q232", "Q234", "Q244", "Q242", "Q243", 
  "Q248", "Q245", "Q240", "Q241", "Q248", "Q251", "Q2521", "Q2545", "Q2546",
  "Q2547", "Q2529", "Q253", "Q2541", "Q2542", "Q2543", "Q2544", "Q2548", 
  "Q2549", "Q258", "Q259", "Q255", "Q2571", "Q2572", "Q256", "Q2579", "Q269",
  "Q262", "Q263", "Q264", "Q260", "Q261", "Q268", "B9733", "B9734", "B9735",
  "D801", "D802", "D804", "D803", "D800", "D805", "D831", "D838", "D839", "D830",
  "D832", "D806", "D807", "D808", "D809", "D848", "D8481", "D84821", "D84822",
  "D8489", "D821", "D820", "D814", "D848", "D8481", "D84821", "D84822", "D8489",
  "D810", "D811", "D812", "D8131", "D816", "D817", "D8189", "D819", "D848", 
  "D8481", "D84821", "D84822", "D8489", "D849", "D8982", "D89831", "D89832", 
  "D89833", "D89834", "D89835", "D89839", "D8989", "D89813", "D89810", "D89811", 
  "D89812", "D822", "D823", "D824", "D828", "D829", "D840", "D841", "D8481", 
  "D84821", "D84822", "D8489", "D893", "D8940", "D8941", "D8942", "D8943", 
  "D8949", "D89831", "D89832", "D89833", "D89834", "D89835", "D89839", "D8989", 
  "M359", "D899", "Q211", "Q219", "Q223", "Q233", "Q246", "Q238", "Q239", 
  "Q248", "Q209", "Q249", "Q250", "Q2540", "P2930", "P2938", "E7523", "E7525",
  "E7526", "E7529", "E7500", "E7501", "E7502", "E7509", "E7510", "E7511", "E7519",
  "E754", "G9389", "G939", "F842", "G3181", "G3182", "G319", "G120", "G1225",
  "G129", "G121", "G128", "G1221", "G1221", "G1222", "G128", "G1223", "G1220",
  "G1224", "G1229", "G128", "G129", "G801", "G802", "G800", "G808", "G802", 
  "G804", "G808", "G809", "G600", "G602", "G600", "G600", "G601", "G603", "G608",
  "G609", "G733", "G712", "G7120", "G7121", "G71220", "G71228", "G7129", "G7100",
  "G7101", "G7102", "G7109", "G7111", "G7112", "G7113", "G719", "G729", "P940"
)

match_comorbidities <-
  cdmtab("Medical Diagnosis") |>
  select(PATID, CLMID, DIAG, DIAG_POSITION, ICD_FLAG, FST_DT) |>
  inner_join(y = match_inpatients, by = "PATID", suffix = c("_dx", "_nwb")) |>
  # variables are all from the medical diagnosis table
  # (only some are tagged with the _dx suffix during the inner join above)
  select(PATID, CLMID, DIAG, DIAG_POSITION, ICD_FLAG_dx, FST_DT) |>
  filter(DIAG %in% dx_comorb & year(FST_DT) >= 2016)

# sdf_nrow(match_comorbidities)


# DEATH -------------------------------------------------------------------

match_deaths <-
  cdmtab("Death") |>
  select(PATID, YMDOD) |>
  filter(substring(YMDOD, 1, 4) %in% c(2016:2020))

# sdf_nrow(match_deaths)


# FAMILY IDS - POTENTIAL MOMS ---------------------------------------------

match_famid_moms <-
  cdmtab("Member Enrollment") |>
  select(PATID, FAMILY_ID, ELIGEFF, ELIGEND) |>
  distinct() |>
  inner_join(
    y = select_mothers_clin, 
    by = "PATID", 
    suffix = c("_mt", "_mom")
  ) |>
  filter(year(ELIGEND_mt) >= 2016) |>
  select(PATID, FAMILY_ID, ELIGEFF = ELIGEFF_mt, ELIGEND = ELIGEND_mt) |>
  sdf_sort(c("PATID", "FAMILY_ID", "ELIGEFF"))

# sdf_nrow(match_famid_moms)
  

# FAMILY IDS - POTENTIAL NEWBORNS -----------------------------------------

match_famid_newb <-
  cdmtab("Member Enrollment") |>
  select(PATID, FAMILY_ID, ELIGEFF, ELIGEND) |>
  distinct() |>
  inner_join(
    y = select_newborns_clin_notcont,
    by = "PATID", 
    suffix = c("_mt", "_nb")
  ) |>
  filter(year(ELIGEND_mt) >= 2016) |>
  select(
    PATID, FAMILY_ID = FAMILY_ID_mt, 
    ELIGEFF = ELIGEFF_mt, ELIGEND = ELIGEND_mt
  ) |>
  sdf_sort(c("PATID", "FAMILY_ID", "ELIGEFF"))

# sdf_nrow(match_famid_newb)


# GESTATIONAL AGES --------------------------------------------------------

gestage_icd10 <- c(
  # ICD-10
  "P0721", "P0722", "P0723", "P0724", "P0725", "P0726", "P0731",# < 29 wks
  "P0732", "P0733", "P0734",  #29-31 wks
  "P0735", "P0736", "P0737", "P0738", "P0739",  # 32-36 weeks
  "P0720", "P0730" # Premature, gestational age, unknown 
)

match_gestage_icd <- 
  cdmtab("Medical Diagnosis") |>
  select(
    PATID, DIAG_PROC = DIAG, DIAG_PROC_POSITION = DIAG_POSITION,
    ICD_FLAG, FST_DT
  ) |>
  filter(DIAG_PROC %in% gestage_icd10 & year(FST_DT) >= 2016)

# sdf_nrow(match_gestage_icd)  


# LRTI (SENSITIVE) --------------------------------------------------------

# sensitive LRTI code list includes specific codes
lrti_icd10 <- c(
  "B974", 
  "J1100", "J1108", "J111", "J118", "J121", "J1289", 
  "J129", "J168", "J17", "J180", "J181", "J182", "J188", "J189",
  "J205", "J208", "J209", "J210", "J218", "J219", "J40", "J22",
  "J410", "J411", "J418", "J42", "J440", "J441", "J449",
  "J4520", "J4521", "J4522", "J4530", "J4531", "J4532",
  "J4540", "J4541", "J4542", "J4550", "J4551", "J4552",
  "J4590", "J45901", "J45902", "J45909", "J4599", "J45990", "J45991", "J45998"
  # Codes identified via Hamilton et al. PLOS ONE, Added 2021-02-10
  # "J060", "J069", "B34"
)

match_lrti_icd_sensitive <-
  cdmtab("Medical Diagnosis") |>
  filter(DIAG %in% lrti_icd10 & year(FST_DT) >= 2016 & year(FST_DT) <= 2020) |>
  inner_join(
    y = match_inpatients,
    by = "PATID",
    suffix = c("_dx", "_nwb")
  ) |>
  select(PATID, CLMID, DIAG, DIAG_POSITION, ICD_FLAG = ICD_FLAG_dx, FST_DT)

# sdf_nrow(match_lrti_icd_sensitive)  


# SETTINGS ----------------------------------------------------------------

match_setting <-
  cdmtab("Medical Claims") |>
  select(CLMID, POS, FST_DT, PROC_CD, PROCMOD, CONF_ID, OP_VISIT_ID) |>
  filter(year(FST_DT) >= 2016 & year(FST_DT) <= 2020) |>
  inner_join(
    y = match_lrti_icd_sensitive, 
    by = "CLMID", 
    suffix = c("_clm", "_lrti")
  ) |>
  select(
    CLMID, POS, FST_DT = FST_DT_clm, PROC_CD, PROCMOD, 
    CONF_ID, OP_VISIT_ID
  )

# sdf_nrow(match_setting)


# INPATIENT LRTI HCU - PATID ----------------------------------------------

# matching inpatient LRTI diagnoses to PATIDS

## read in LRTI PATID list generated in first part of 01_make_datasets.r
lrti_patids <- fread("data/analysis/lrti_patid_list.csv")
sdf_copy_to(sc, x = lrti_patids, name = "sdf_lrti_patids", overwrite = TRUE)
sdf_lrti_patids <- spark_read_table(sc, "sdf_lrti_patids")

# pull in IP confinements and inner join with LRTI PATID list
match_inpatients_lrti_hcu_patid <-
  cdmtab("IP Confinements") |>
  select(PATID, PAT_PLANID, ADMIT_DATE, DISCH_DATE, CONF_ID) |>
  inner_join(
    y = sdf_lrti_patids,
    by = c("PATID" = "patid"), 
    suffix = c("_inp", "_lrti")
  ) |>
  select(
    PATID, PAT_PLANID, ADMIT_DATE, DISCH_DATE, CONF_ID
  )

# sdf_nrow(match_inpatients_lrti_hcu_patid)


# INPATIENT LRTI HCU - (CONF_ID) ------------------------------------------

# match inpatient LRTI diagnosis to Optum's confinement IDs

## read in LRTI CONF_ID list generated in first part of 01_make_datasets.r
lrti_confids <- fread("data/analysis/lrti_conf_id_list.csv")
sdf_copy_to(sc, x = lrti_confids, name = "sdf_lrti_confids", overwrite = TRUE)
sdf_lrti_confids <- spark_read_table(sc, "sdf_lrti_confids")

# pull in IP confinements and inner join with LRTI CONF_ID list
match_inpatients_lrti_hcu <-
  cdmtab("IP Confinements") |>
  select(PATID, PAT_PLANID, ADMIT_DATE, DISCH_DATE, CONF_ID) |>
  inner_join(
    y = sdf_lrti_confids,
    by = c("CONF_ID" = "conf_id"),
    suffix = c("_inp", "_inppat")
  ) |>
  select(PATID, PAT_PLANID, ADMIT_DATE, DISCH_DATE, CONF_ID
  )

# sdf_nrow(match_inpatients_lrti_hcu)
  

# IMPORT DELIVERY ICDS ----------------------------------------------------
# 
# # NOTE: not used in analysis
# icd10_bwt_diag  <- c(
#   # ICD-9
#   #"399", "451", "390", "391", "393", "390", "409", "419", "394", "V01"
#   #ICD-10
#   "O800", "O801", "O808", "O809",
#   "O810", "O811", "O812", "O813", "O814", "O815",
#   "O820", "O821", "O822", "O828",
#   "O830", "O831", "O832", "O833", "O834", "O838", "O839",
#   "O840", "O841", "O842", "O848", "O849"
# )
# 
# match_delivery_icd <- 
#   cdmtab("Medical Diagnosis") |>
#   select(PATID, DIAG_PROC = DIAG, DIAG_PROC_POSITION = DIAG_POSITION,
#          ICD_FLAG, FST_DT) |>
#   filter(DIAG_PROC %in% icd9_bwt)


# WRITE FILES -------------------------------------------------------------

if (!dir.exists("data")) dir.create("data")
if (!dir.exists("data/raw")) dir.create("data/raw")

rawtabs <- ls(pattern = "^(select|match)")

foreach(x = rawtabs) %do% {
  get(x, envir = .GlobalEnv) |>
    as.data.table() |>
    fwrite(file = here::here("data/raw", paste0(x, ".csv")))
}

spark_disconnect(sc)
