# Supplementary material for: Inpatient service utilization amongst infants diagnosed with Respiratory Syncytial Virus infection (RSV) in the United States
Source: PLoS One. 2025 Jan 13;20(1):e0317367. doi: 10.1371/journal.pone.0317367 (PMC11730397; doi:10.1371/journal.pone.0317367)
Supplement: S1 File — (ZIP) [file pone.0317367.s016.zip › S16_code_suppressed/0_optum-analysis/harvest_cdm/harvest-cdm-inpcodes.r]

# SETUP ------------------------------------------------------------------------

library(sparklyr)
library(arrow)
library(data.table)
library(foreach)
library(stringr)

source(here::here("harvest_cdm/sparklyr/.sparkconnect.r"))

rsvpatid <- fread("data/analysis/rsvpatid.csv")
copy_to(sc, rsvpatid, overwrite = TRUE)
spark_read_table(sc, "rsvpatid")


# ORGANIZE CODES ---------------------------------------------------------------

servcodes <- readRDS("data/codelists/service_proc_codelist.rds")

codes_icu <- servcodes$ICU_EVENT$code
codes_suppoxy <- servcodes$SUPPOXY_EVENT$code

# Discharged to Home with Supplemental Oxygen Therapy
# must be discharge diagnosis
# TODO determine how to specify discharge diagnosis via conditional statement
codes_dischoxy <- c(servcodes$SOXHOME_DISCH_DIAGNOSIS$code)

# codes used in both non-invasive and invasive mechanical ventilation
# under differing conditions
codespart_vent <- c(
  paste0("5A0935", c(8:9, "A", "B", "Z")), # add codes for 5A0935X
  paste0("5A0945", c(8:9, "A", "B", "Z")), # add codes for 5A0945X
  paste0("5A0955", c(8:9, "A", "B", "Z"))  # add codes for 5A0955X
)

# Non-Invasive Mechanical Ventilation
codes_noninv_mechvent <- c(
  servcodes$NONINV_MECHV_EVENT[!code %like% "5A", code],
  codespart_vent
)

# Invasive Mechanical Ventilation
codes_inv_mechvent <- c(
  servcodes$INV_MECHV_EVENT[!code %like% "5A", code],
  codespart_vent
)

# codes used to assess conditions for non-invasive and invasive mechanical
# ventilation categorization
codes_vent_conditionals <- 
  str_extract_all(servcodes$NONINV_MECHV_EVENT$condition[1], "0B.*(?=,|\\))") |>
  str_split(",") |> 
  unlist() |>
  str_trim()

# ECMO
codespart_ecmo_pcs <- paste0("5A1522", c("F", "G", "H"))
codes_ecmo <- c(
  servcodes$ECMO_EVENT[!code %like% "5A", code],
  codespart_ecmo_pcs
)

# Chest Imaging
codes_chestimg <- servcodes$CHEST_IMAGE$code

# Send codelists to Spark
lapply(ls(pattern = "codes_"), \(x) {
  copy_to(
    sc,
    df = as.data.frame(get(x)),
    name = str_replace(x, "codes", "cd"),
    overwrite = TRUE
  )
})

all_codes <- unlist(lapply(ls(pattern = "codes_"), get))
copy_to(sc, df = as.data.frame(all_codes), name = "cd_all", overwrite = TRUE)


# PULL CODES -------------------------------------------------------------------

medclaims <- cdmtab("Medical Claims") |>
  select(PATID, CLMID,
         PROC_CD, PROCMOD, PROCMOD2, PROCMOD3, PROCMOD4,
         FST_DT, LST_DT, RVNU_CD) |>
  inner_join(spark_read_table(sc, "rsvpatid"), by = c("PATID" = "patid")) |>
  filter(year(FST_DT) >= 2016 & year(FST_DT) <= 2020)


mc_icu <- inner_join(medclaims, 
                     spark_read_table(sc, "cd_icu"),
                     by = c("RVNU_CD" = "getx"))

mc_procs <- inner_join(medclaims,
                       spark_read_table(sc, "cd_all"),
                       by = c("PROC_CD" = "all_codes"))

mp <- cdmtab("Medical Procedures") |>
  select(PATID, CLMID, ICD_FLAG, PROC, PROC_POSITION, FST_DT) |>
  inner_join(spark_read_table(sc, "rsvpatid"), by = c("PATID" = "patid")) |>
  filter(year(FST_DT) >= 2016 & year(FST_DT) <= 2020) |>
  inner_join(spark_read_table(sc, "cd_all"), by = c("PROC" = "all_codes"))

# sdf_nrow(medclaims)
# sdf_nrow(mc_icu)
# sdf_nrow(mc_procs)
# sdf_nrow(mp)

mc_icu_loc <- as.data.table(mc_icu)
mc_procs_loc <- as.data.table(mc_procs)
mp_loc <- as.data.table(mp)

lapply(ls(pattern = "loc"), \(x) {
  fwrite(
    get(x), 
    here::here(paste0("data/analysis/inp_", str_remove(x, "_loc"), ".csv"))
  )
})

spark_disconnect(sc)
