# Supplementary material for: Inpatient service utilization amongst infants diagnosed with Respiratory Syncytial Virus infection (RSV) in the United States
Source: PLoS One. 2025 Jan 13;20(1):e0317367. doi: 10.1371/journal.pone.0317367 (PMC11730397; doi:10.1371/journal.pone.0317367)
Supplement: S1 File — (ZIP) [file pone.0317367.s016.zip › S16_code_suppressed/0_optum-analysis/01_make_datasets.r]

# Code for abstract submission to IDWeek 2021

# SETUP ------------------------------------------------------------------------

library(pacman)

p_load(
  data.table,
  stringr, 
  glue,
  lubridate,
  bit64,
  readxl,
  ggplot2,
  ggthemes,
  ggpmisc,
  survival,
  survminer
)

theme_set(theme_base(base_size = 16))

## Clinformatics data
clndir    <- here::here("data", "clean")
csvf      <- list.files(clndir)
fileguide <- data.table(file = csvf[-which(csvf %like% "rds|hcu")])

### NOTE: sel_inf_nc refers to an unrolled member enrollment table
##    Analyses generally use continuous enrollment (sel_inf)
fileguide[, shortname := fcase(
  file %like% "cms_pos", "cms",
  file %like% "birthweight", "mt_bwt",
  file %like% "comorbidities", "mt_com",
  file %like% "deaths", "mt_dth",
  #file %like% "deliv_icd", "mt_del", NOTE 2023-05-031: was not used in analysis
  file %like% "famid_moms", "mt_fmm",
  file %like% "famid_newb", "mt_fmn",
  file %like% "famid\\.csv", "mt_fam",
  file %like% "gestage_icd", "mt_gst",
  file %like% "inpatients", "mt_inp",
  file %like% "lrti_icd", "mt_lrti",
  #file %like% "oxygen_hcpcs", "mt_oxh", NOTE 2023-05-31: will be updating codelists
  #file %like% "oxygen_icd10", "mt_oxi", NOTE 2023-05-31: will be updating codelists
  file %like% "setting", "mt_set",
  file %like% "rsv_tests", "rsv_tst",
  file %like% "select_mothers", "sel_mom",
  file %like% "select_new.*notcont", "sel_inf_nc",
  file %like% "select_newborns_clin\\.", "sel_inf",
  default = NA_character_
)][]

if (any(is.na(fileguide$shortname))) {
  stop("Missing shortnames in the data file reference table.")
}

purrr::map2(
  .x = fileguide$file,
  .y = fileguide$shortname,
  function(.x, .y) {
    d <- fread(file.path(clndir, .x))
    assign(.y, d, envir = .GlobalEnv)
  })

## remove RSV tests from environment (unneeded)
rsv_tst <- NULL

## Code legend tables
xlsdir <- here::here("data", "xls")
clinlgd_slug <- "clinformatics_lookup_tables.xlsx"

### Discharge codes
lgd_disch <- as.data.table(
  read_excel(file.path(xlsdir, clinlgd_slug), sheet = 1)
)

names(lgd_disch) <- tolower(names(lgd_disch))
setkey(lgd_disch, dstatus)

lgd_disch[, .N, .(dstatus, description)]
lgd_disch <- lgd_disch[, row := 1:.N, dstatus][row == 1]

### Census division codes
lgd_div <- as.data.table(
  read_excel(
    file.path(xlsdir, clinlgd_slug),
    sheet = 2,
    skip = 5
  )
)

lgd_div

### Place of service legend
lgd_pos <- as.data.table(
  read_excel(
    file.path(xlsdir, "clinf_pos.xlsx"),
    skip = 5
  )
)

names(lgd_pos) <- tolower(names(lgd_pos))


## Drop "mothers" with unrealistic birth years with respect to the birth window
## we're interested in (e.g., "mom" birth year 2009, when we're looking at
## babies born between 2016 and 2019). Original SQL query from Optum data was
## over-inclusive by design. This lookup is used below to subset the mother
## match table.
lu_mom_dob_lt2006 <- sel_mom[yrdob <= 2006, unique(patid)]

## Save variables indicating the start and end of the birth window
birthwin_start <- ymd("2016-04-01")
birthwin_end   <- ymd("2020-02-29")
birthwin_end_firstyr <- ymd("2019-02-28")


# RSV SEASON ONSET/OFFSET TABLE ------------------------------------------------

mt_div <- rbindlist(
  lapply(
    split(lgd_div, by = "DIVISION"),
    function(.x) .x[, stringr::str_split(STATES, ", ")]
  ),
  idcol = "division"
)[division != "UNKNOWN"]

setnames(mt_div, "V1", "state")

mt_div[, divname := fcase(
  division == "NEW ENGLAND",        "NEW ENG",
  division == "MIDDLE ATLANTIC",    "MID ATL",
  division == "EAST NORTH CENTRAL", "E.N.CENTRAL",
  division == "WEST NORTH CENTRAL", "W.N.CENTRAL",
  division == "SOUTH ATLANTIC",     "S ATL",
  division == "EAST SOUTH CENTRAL", "ES CENTRAL",
  division == "WEST SOUTH CENTRAL", "WS CENTRAL",
  division == "MOUNTAIN",           "MOUNTAIN",
  division == "PACIFIC",            "PACIFIC",
  default = "USA"
)]

rsv_onset <- as.data.table(
  read_excel("data/xls/rsv_season_division_year.xlsx")
)

names(rsv_onset) <- tolower(names(rsv_onset))

## Add onset/offset dates for USA. Used when Census division unknown.

usa_onset <- data.table(
  divname = "USA",
  year = c(
    "2016-2017",
    "2017-2018",
    "2018-2019",
    "2019-2020"
  ),
  onset = c(
    ymd("2016-10-08"),
    ymd("2017-10-14"),
    ymd("2018-10-06"),
    ymd("2019-09-28")
  ),
  offset = c(
    ymd("2017-04-29"),
    ymd("2018-05-05"),
    ymd("2019-05-04"),
    ymd("2020-04-04")
  )
)

sapply(rsv_onset, class)
sapply(usa_onset, class)

rsv_onset[, ":=" (
  onset = ymd(onset),
  offset = ymd(offset)
)]

rsv_onset <- rbindlist(list(rsv_onset, usa_onset))

rsv_onset %>%
  ggplot(aes(x = divname, y = onset)) +
  geom_line(aes(group = year, y = onset)) + 
  geom_line(aes(group = year, y = offset)) +
  geom_linerange(aes(ymin = onset, ymax = offset, color = divname)) +
  theme_tufte(ticks = FALSE) +
  theme(axis.text.x = element_text(angle = 90, vjust = 0.5))

rsv_onsetw <- dcast(
  rsv_onset,
  divname ~ year,
  value.var = c("onset", "offset")
)


# CREATE CONTINUOUS ENROLLMENT TABLE -------------------------------------------

## Update the global non-continuous enrollment member table to omit rows with
## coverage starts (eligeff) that occur after the end of the birth window.
sel_inf_nc_1row <- sel_inf_nc[
  eligeff <= birthwin_end & eligend >= birthwin_start]

setkeyv(sel_inf_nc_1row, c("patid", "eligeff", "eligend"))

sel_inf_nc_1row[, .(min(eligeff), max(eligeff))]
sel_inf_nc_1row[, .N, patid][, max(N)] # get max # of rows (for reference)

## calculate coverage gaps. shift()
sel_inf_nc_1row[, 
                lag_eligend := shift(eligend, n = 1, type = "lag"),
                by = patid]

sel_inf_nc_1row[, lag_eligend := ymd(lag_eligend)]

sel_inf_nc_1row[,
                coverage_gap := time_length(interval(lag_eligend, eligeff), unit = "days")][]

sel_inf_nc_1row[is.na(lag_eligend), coverage_gap := 0][] # set first rows to 0
sel_inf_nc_1row[, small_gap := as.numeric(coverage_gap <= 40)][]
sel_inf_nc_1row[, .N, small_gap]


## NOTE 2021-07-14: 
##  We see cases where the coverage gap is negative. This seems to occur when a 
##  patid is associated with more than one pat_planid and where the rows 
##  associated with each pat_planid have overlapping eligibility windows.
##  We string these together where necessary to get a continuous enrollment
##  period.
ggplot(
  sel_inf_nc_1row[coverage_gap != 0],
  aes(x = coverage_gap)
) + 
  geom_histogram()

## Use a 40-day coverage gap to bridge non-continuous enrollment periods.
## This period aligns us with IBM's analysis of MarketScan commercial data.
sel_inf_nc_1row[, .N, coverage_gap <= 40][, P := N / sum(N)][]

sel_inf_nc_1row[coverage_gap > 0] %>%
  ggplot(aes(x = coverage_gap)) + 
  geom_histogram(binwidth = 5, color = "white")

## Mark distinct coverage periods
sel_inf_nc_1row[patid %in% sel_inf_nc_1row[coverage_gap > 1000, patid]]
sel_inf_nc_1row[, rowid := rowid(patid)]
sel_inf_nc_1row[, first_eligend := first(eligend), by = patid]

## For info only, we look at the coverage gap between subsequent row and first
## row.
sel_inf_nc_1row[
  rowid > 1,
  coverage_gap_from_first := 
    time_length(interval(first_eligend, eligeff), unit = "days")
][]

# ncc = non-continuous to continuous
lu_multi_states <- 
  sel_inf_nc_1row[
    small_gap == 1, .N, .(patid, state)
  ][, .N, patid
  ][N > 1, unique(patid)]

length(lu_multi_states)

sel_inf_nc_1row[patid %in% lu_multi_states]

sel_inf_nc_div <- merge(
  sel_inf_nc_1row[small_gap == 1],
  mt_div[, .(state, divname)],
  by = "state",
  all.x = TRUE
)

setkeyv(sel_inf_nc_div, c("patid", "eligeff"))


## Check for infants who lived in multiple Census regions across coverage
## periods.
lu_multi_div <- 
  sel_inf_nc_div[, .N, .(patid, divname)
  ][, .N, patid
  ][N > 1, unique(patid)]

cat(
  "Number living in multiple Census divisions:",
  format(length(lu_multi_div), big.mark = ",")
)

sel_inf_nc_div[patid %in% lu_multi_div]

## NOTE: This data set may have multiple rows for an infant with different
##       Census regions. Use to classify residence during first RSV season
sel_inf_ncc_div1 <- sel_inf_nc_div[, .(
  eligeff = first(eligeff),
  eligend = last(eligend),
  gdr_cd  = first(gdr_cd),
  race    = first(race),
  state   = first(state),
  yrdob   = first(yrdob),
  plan_type = first(product),
  cdhp    = first(cdhp)
), by = .(patid, divname)]

setkeyv(sel_inf_ncc_div1, c("patid", "eligeff"))

sel_inf_ncc_div1[patid %in% lu_multi_div]
sel_inf_ncc_div1[state == "UN", divname := "USA"][]
sel_inf_ncc_div1[state == "PR", divname := "S ATL"]

sel_inf_ncc_div1[, .N, patid
][, .(ngroup = .N), N
][, P := round(ngroup / sum(ngroup), 6)][]

sel_inf_ncc_div1[, coverage_period_id := rowid(patid)][]
sel_inf_ncc_div1[,  max(coverage_period_id)]

cat("Warnings okay. Triggered when trying to lag on first row of patid.")

sel_inf_ncc_div1[, ":=" (
  gapdays = eligeff - shift(eligend, 1, "lag")
), by = patid][]

sel_inf_ncc_div1[patid %in% patid[gapdays < 0]
                 ][1:100, .(patid, divname, eligeff, eligend, gapdays)]

sel_inf_ncc_div2 <- sel_inf_ncc_div1[is.na(gapdays) | gapdays <= 40]
sel_inf_ncc_div2[, coverage_period_id := rowid(patid)][]

sel_inf_ncc_div2[, .N, coverage_period_id]
sel_inf_ncc_div2[, gapdays2 := eligeff - shift(eligend, 1, "lag"), by = patid]
sel_inf_ncc_div2[gapdays2 > 40]


## NOTE: This should be a match table to find the eligibility effective date
##       closest to the eventual date of birth (assumed to be maternity
##       confinement admit_date).
sel_inf_ncc_div3 <- sel_inf_ncc_div2[is.na(gapdays2) | gapdays2 <= 40]
sel_inf_ncc_div3[, coverage_period_id := rowid(patid)]
sel_inf_ncc_div3[, gapdays3 := eligeff - shift(eligend, 1, "lag"), by = patid]
sel_inf_ncc_div3[, max(gapdays3, na.rm = TRUE)] <= 40
sel_inf_ncc_div3[, .N, patid][, .N, N]

## NOTE: This is a match table to get the eligibility date range for the
##       continuous enrollment period.
sel_inf_ncc_1row <- sel_inf_ncc_div3[, .(
  eligeff = first(eligeff),
  eligend = max(eligend),
  gdr_cd = first(gdr_cd),
  race = first(race),
  state = first(state),
  yrdob = first(yrdob),
  plan_type = first(plan_type),
  cdhp  = first(cdhp)
), by = patid]

sel_inf_ncc_1row[, .N, patid][, .N, N]


# LINK NEWBORNS TO MOTHERS -----------------------------------------------------

setkey(mt_fmm, "patid")
setkey(mt_fmn, "patid")

## Subset to women whose birth year puts them in the potential mother pool.
## NOTE: Will take a couple minutes to run.
mt_fmm <- mt_fmm[patid %in% lu_mom_dob_lt2006]

mt_fmm[, rowid := rowid(patid)]
mt_fmn[, rowid := rowid(patid)]

mt_fmm1 <- mt_fmm[rowid == 1, -c("eligeff", "eligend", "rowid")][!is.na(family_id)]
mt_fmn1 <- mt_fmn[rowid == 1, -c("eligeff", "eligend", "rowid")][!is.na(family_id)]

mt_fmm1
mt_fmn1

mt_famid <- merge(
  mt_fmm1,
  mt_fmn1,
  by = "family_id",
  suffix = c("_mom", "_nwb")
)

## no moms appear in newborn patids
table(sel_mom[, patid] %in% mt_famid[, patid_nwb])

## We do see a very small number of  infant patids in the moms' list
## Optum advised that infant info is listed on the mother's claim
## (usually) until the child is enrolled. The child will be lost to follow-up
## if enrolled in a plan that not included in the Optum data.
## UPDATE 2023-05-31: No longer the case
table(sel_inf_nc[, patid] %in% mt_famid[, patid_mom])

## save some info on patids that appear in both the continuous enrollment
## table for infants and the continuous enrollment table for mothers
sel_conflict <- sel_inf_nc[sel_mom, on = "patid", nomatch = 0]

mt_famid_dob <- merge(
  mt_famid,
  sel_inf_nc[, .(patid_nwb = patid, yrdob_nwb = yrdob)],
  by = "patid_nwb",
  all = TRUE
)

keep_birth_vars <- c(
  "patid",
  "maternity_ind",
  "newborn_ind",
  "admit_date",
  "disch_date",
  "dstatus",
  "drg"
)

mt_famid_bhosp_nwb <- merge(
  mt_famid_dob, 
  mt_inp[newborn_ind == "Y" | maternity_ind == "Y"][, ..keep_birth_vars],
  by.x = "patid_nwb",
  by.y = "patid",
  all.x = TRUE
)

## Merge birth hospitalization tables identified via mothers' PATIDs and
## newborns' PATIDs.
mt_famid_bhosp_all <- merge(
  mt_famid_bhosp_nwb,
  mt_inp[newborn_ind == "Y" | maternity_ind == "Y"][, ..keep_birth_vars],
  by.x = "patid_mom",
  by.y = "patid",
  suffix = c("_nwb", "_mom"),
  all.x = TRUE
)

## Create summary variables for admit and discharge date. Information attached
## to a newborn takes precedence. Otherwise, if the newborn's admit/disch date
## is missing, we take the mother's.
mt_famid_bhosp_all[, ":="(
  admit_date_sum = fcase(
    !is.na(admit_date_nwb), admit_date_nwb,
    is.na(admit_date_nwb) & !is.na(admit_date_mom), admit_date_mom,
    default = NA
  ),
  disch_date_sum = fcase(
    !is.na(disch_date_nwb), disch_date_nwb,
    is.na(disch_date_nwb) & !is.na(disch_date_mom), disch_date_mom
  )
)]

mt_famid_bhosp_all[, length(unique(patid_nwb))]

## Subset to records with maternity or newborn indicator in any relevant 
## variable.
mt_famid_bhosp_all[, newmat_ind_sum := fifelse(
  newborn_ind_nwb == "Y" | maternity_ind_nwb == "Y" | 
    maternity_ind_nwb == "Y" | maternity_ind_mom == "Y", 1, 0
)]

mt_famid_bhosp_elig <- mt_famid_bhosp_all[newmat_ind_sum == 1
][admit_date_sum >= birthwin_start & admit_date_sum <= birthwin_end]

setnames(
  mt_famid_bhosp_elig,
  c("admit_date_sum", "disch_date_sum"),
  c("admit_date", "disch_date")
)

## Remove newborn suffixes, because these variables will be the default.
## Only mother-associated variables marked with a suffix. Exception is the
## admit/disch date variables because we want to remove the suffix from the
## _sum variables to treat them as default. 
newb_suffixes <- which(
  names(mt_famid_bhosp_elig) %like% "_nwb" &
    !(names(mt_famid_bhosp_elig) %like% "admit|disch")
)

setnames(
  mt_famid_bhosp_elig,
  names(mt_famid_bhosp_elig)[newb_suffixes],
  stringr::str_remove(names(mt_famid_bhosp_elig)[newb_suffixes], "_nwb")
)

setkeyv(mt_famid_bhosp_elig, c("patid", "admit_date"))
mt_famid_bhosp_elig[, length(unique(patid))]


# DROP ROWS WITH CONFLICTING YEAR(ADMIT_DATE) AND YRDOB FOR THE NEWBORN

## Make rowids by PATID
mt_famid_bhosp_elig[, record := rowid(patid)]
mt_famid_bhosp_elig

## Babies with at least 1 row containing mismatched yrdob and admit_date year
mt_famid_bhosp_elig[, yobmatch := fifelse(yrdob == year(ymd(admit_date)), 1, 0)]

mt_famid_bhosp_elig[yobmatch == 0, length(unique(patid))] # number of patids
mt_famid_bhosp_elig[yobmatch == 0, .N] # number of rows

mt_famid_bhosp_elig_clean <- mt_famid_bhosp_elig[yobmatch == 1]

num_dropped_bad_yob <- 
  mt_famid_bhosp_elig[, length(unique(patid))] - 
  mt_famid_bhosp_elig_clean[, length(unique(patid))]

#    However, I'd also found confinements that were clearly not the birth
#    hospitalization, which the step below was designed to address.
lu_mt_bhosp_dups <- mt_famid_bhosp_elig_clean[record > 1, unique(patid)]
mt_bhosp_dups <- mt_famid_bhosp_elig[patid %in% lu_mt_bhosp_dups]

mt_bhosp_dups %>%
  ggplot(aes(y = factor(patid))) +
  geom_linerange(
    aes(
      xmin = admit_date,
      xmax = disch_date,
      y = factor(patid)
    )
  ) +
  ggtitle("Visualize Confinements") +
  theme(
    axis.text.y = element_blank(),
    axis.ticks.y = element_blank()
  )

## check to make sure that no newborn is assigned more than one admit date
mt_famid_bhosp_elig_clean[, .N, .(patid, admit_date)
][, .N, .(patid, admit_date)][, all(N == 1)]

## check to make sure that no newborn is assigned more than one discharge date
lu_multi_disch <- mt_famid_bhosp_elig_clean[, .N, .(patid, disch_date)
][, N, .(patid, disch_date)][N > 1, unique(patid)]

## we do see see some, so we need to investigate
## TODO: It appears at least some children are discharged from the birth
## hospitalization to another location (maybe ICU). Need to run a cross-table
## but for now we'll treat the first discharge date found as evidence that
## the child was discharged alive.
## NOTE: 2024-08-08: If this assumption is erroneous, there might be a
##       small inflation of the denominators in the Optum data from
##       our other papers, likely to have negligible effects on the
##       those estimates. However, analyses subsetted to RSV-related
##       events (healthcare utilization and inpatient services) wouldn't
##       be affected.
mt_famid_bhosp_elig_clean[patid %in% lu_multi_disch]

mt_famid_bhosp_elig_clean[, .N, .(
  any_maternity_ind = maternity_ind == "Y" | maternity_ind_mom == "Y",
  multi_disch = patid %in% lu_multi_disch
)]

mt_bhosp_1row <- mt_famid_bhosp_elig_clean[record == 1, -c("record")]
mt_bhosp_1row


# MATCH BIRTH HOSP TO MEMBER TABLE ---------------------------------------

## Continuous Enrollment
sel_inf_ncc_1row[, .(
  N = format(length(unique(patid)), big.mark = ","),
  nrow = format(.N, big.mark = ",")
)]

sel_inf_yob1620 <- NULL
sel_inf_yob1620 <- sel_inf_ncc_1row[yrdob %in% 2016:2020]
setkey(sel_inf_yob1620, "patid")
sel_inf_yob1620[, .(uniqueN = length(unique(patid)), .N)]

# # NOTE: If each line returns a data.table with 0 rows, it means all duplicate
# #       records indicate the same year of birth and the same gender code,
# #       respectively. (Quality check.)
sel_inf_yob1620[, .N, .(patid, yrdob)][N > 1][, .N, patid][N > 1]
sel_inf_yob1620[, .N, .(patid, gdr_cd)][N > 1][, .N, patid][N > 1]

sel_bhosp <- merge(
  sel_inf_yob1620[, -c("yrdob")], # use yrdob from mt_bhosp_1row
  mt_bhosp_1row,
  by = "patid",
  all.y = TRUE
)

setkeyv(sel_bhosp, c("patid", "admit_date", "eligeff"))
sel_bhosp[, length(unique(patid))] == sel_bhosp[, .N]

sel_bhosp[, .(uniqueN = length(unique(patid)), rowN = .N)]

# admit_in_elig_labs <- sprintf("admit_in_elig%s", c("", 1:4))
# disch_in_elig_labs <- sprintf("disch_in_elig%s", c("", 1:4))

sel_bhosp[, ":=" (
  in_seltab      = patid %in% sel_inf_yob1620$patid,
  in_confine     = patid %in% mt_bhosp_1row$patid,
  admit_in_elig  = admit_date %within% interval(eligeff, eligend),
  disch_in_elig  = disch_date %within% interval(eligeff, eligend)
)][]


## For some infants, their admit date falls within two enrollment periods,
## which should have different divnames
cat("No duplicates:", nrow(sel_bhosp[, .N, patid][N > 1]) == 0)

### cross table of records by source table
sel_bhosp[, .N, .(in_seltab, in_confine)]
sel_bhosp[in_confine & in_seltab]

sel_bhosp[, .N, .(in_seltab, in_confine, admit_in_elig, disch_in_elig)]
sel_bhosp[, .N, .(in_seltab, in_confine, admit_in_elig)][, P := N / sum(N)][]


# IDENTIFY FIRST RSV SEASON ----------------------------------------------------

mt_div_at_birth <- merge(
  sel_bhosp,
  sel_inf_ncc_div3[, .(
    patid,
    eligeff_ncc = eligeff,
    eligend_ncc = eligend,
    divname,
    coverage_period_id
  )],
  by = "patid",
  all.x = TRUE
)

mt_div_at_birth[, diffdays_admit_eligeff := abs(eligeff_ncc - admit_date)]

mt_div_at_birth[, diffdays_is_min := 
                  diffdays_admit_eligeff == min(diffdays_admit_eligeff),
                by = patid][]

mt_div_at_birth_min <- mt_div_at_birth[
  diffdays_is_min == TRUE
][, diffrow := rowid(patid)
][diffrow == 1] 

sel_bhosp_rsv_seas_match <- merge(
  mt_div_at_birth_min,
  rsv_onsetw,
  by = "divname",
  all.x = TRUE
)

sel_bhosp_rsv_seas_match[, first_rsv_season := fcase(
  admit_date < `offset_2016-2017`, "2016-2017",
  data.table::between(
    admit_date, `offset_2016-2017`, `offset_2017-2018`), "2017-2018",
  data.table::between(
    admit_date, `offset_2017-2018`, `offset_2018-2019`), "2018-2019",
  data.table::between(
    admit_date, `offset_2018-2019`, `offset_2019-2020`), "2019-2020"
)][]

mt_onoff_dates <- copy(rsv_onset)

setnames(
  mt_onoff_dates,
  c("year", "onset", "offset"),
  c("first_rsv_season", "first_onset", "first_offset")
)

sel_bhosp_rsv_seas_match <- merge(
  sel_bhosp_rsv_seas_match,
  mt_onoff_dates,
  by = c("divname", "first_rsv_season"),
  all.x = TRUE
)

sel_bhosp_rsv_seas_match[, .N]


# WINNOW BIRTH TABLE TO 1 ROW ---------------------------------------------

sel_bhosp_elig <- sel_bhosp_rsv_seas_match[
  disch_in_elig == TRUE & 
    in_confine == TRUE & 
    in_seltab == TRUE & 
    disch_date < first_offset
]

sel_bhosp_elig[, length(unique(patid))]
sel_bhosp_elig[, fudays := eligend - disch_date]
sel_bhosp_elig[, hist(fudays)]
sel_bhosp_elig[fudays < 0, .N]

prob_ltfu_30days <- sel_bhosp_elig[, mean(fudays <= 30)]

sel_bhosp_elig[, .N, keyby = fudays
][, P := N / sum(N)
][, censor_prob_byt := cumsum(P)
][, surv_prob_gtt := 1 - censor_prob_byt
][] %>%
  ggplot(aes(x = fudays, y = surv_prob_gtt)) +
  geom_vline(
    aes(xintercept = 30),
    color = "#990000",
    linetype = "dashed"
  ) +
  annotate(
    "text", x = 150, y = 0.25,
    label = "30 days",
    color = "#990000",
    fontface = "bold"
  ) +
  geom_hline(
    aes(yintercept = 1 - prob_ltfu_30days),
    color = "dark blue",
    linetype = "dashed"
  ) +
  annotate(
    "text",
    x = 500,
    y = 0.8,
    label = paste0(round(prob_ltfu_30days, 3) * 100, "% LTFU"),
    color = "dark blue",
    fontface = "bold"
  ) +
  geom_line(size = 1, color = "gray20") +
  theme_minimal()


### discharge status
dstat <- sel_bhosp_elig[, .N, keyby = dstatus]
dstat[, dstatus := as.character(dstatus)]
dstat[is.na(dstatus), dstatus := "empty"]

lgd_disch[dstat, on = "dstatus"
  ][, .(dstatus, description, N)
  ][, .(N = sum(N)), .(description, dstatus)
  ][, P := round(N / sum(N), 3)
  ][order(-N)]


# CALCULATE END OF FIRST YEAR OF LIFE ------------------------------------------

sel_bhosp_elig[, end_firstyr := as.IDate(admit_date) + 365][]

# print first and last 15 observations
sel_bhosp_elig[, .(admit_date, end_firstyr)] %>% print(topn = 15)

# to check that all end_first_yr is 365 days from the admit_date
# should evaluate to true
sel_bhosp_elig[, all((end_firstyr - admit_date) == 365)]

# also look at the distribution of follow-up times with respect to 
# discharge date
sel_bhosp_elig[, all((end_firstyr - disch_date) <= 365)]
sel_bhosp_elig[, qplot(end_firstyr - disch_date, binwidth = 3)]
sel_bhosp_elig[, summary(end_firstyr - disch_date)]


# MA RSV LRTI ------------------------------------------------------------------

## NOTE
## Subset to LRTI events that occurred prior to March 2020, to avoid 
## disruptions due to COVID.
mt_lrti_elig <- 
  mt_lrti[patid %in% sel_bhosp_elig$patid & fst_dt <= birthwin_end]

mt_lrti_elig[, summary(diag_position)]
mt_lrti_elig[, .(min(fst_dt), max(fst_dt))]

mt_lrti_pos_full <- mt_set[mt_lrti_elig, on = c("clmid", "fst_dt")
  ][, .N, .(patid, clmid, conf_id, op_visit_id,
            fst_dt, diag, diag_position, pos, proc_cd)
  ][, -c("N")]

cpt_er <- as.character(99281:99285)

mt_lrti_pos_full[, setting := fcase(
  # classify ER
  pos == 23 | (pos %in% c(21, 22, 28) & proc_cd %in% cpt_er),
  "Emergency Room",
  # classify inpatient hospital
  pos == 21 & !proc_cd %in% cpt_er,
  "Inpatient Hospital",
  # classify acute outpatient
  pos %in% c(11, 12, 17, 19, 20, 49, 50, 71, 72, 95) | 
    (pos == 22 & !proc_cd %in% cpt_er),
  "Outpatient"
)]

mt_lrti_pos_full[, .N, keyby = .(pos, proc_cd %in% cpt_er, setting)]
mt_lrti_pos_full

# apply setting-specific diagnosis position restrictions
mt_lrti_pos <- 
  mt_lrti_pos_full[
    (setting %in% c("Outpatient", "Emergency Room") & diag_position <= 4) |
      (setting == "Inpatient Hospital" & diag_position <= 15)]

mt_lrti_pos

codes_rsv <- c(
  "B974", 
  "J1100", "J1108", "J111", "J118", "J121", "J1289", 
  "J129", "J168", "J17", "J180", "J181", "J182", "J188", "J189",
  "J205", "J208", "J209", "J210", "J218", "J219", "J40", "J22",
  "J410", "J411", "J418", "J42", "J440", "J441", "J449",
  "J4520", "J4521", "J4522", "J4530", "J4531", "J4532",
  "J4540", "J4541", "J4542", "J4550", "J4551", "J4552",
  "J4590", "J45901", "J45902", "J45909", "J4599", "J45990", "J45991", "J45998"
)

codes_sp_base <- c("J121", "J205", "J210")
codes_se1_base <- c(codes_sp_base, "J218", "J219")

mt_lrti_pos_unq <- 
  mt_lrti_pos[, .N, keyby = .(patid, fst_dt, conf_id, op_visit_id, diag, setting)
  ][, -c("N")]

mt_lrti_pos_unq[, .N, setting]

mt_lrti_pos_unq[, ":=" (
  sp_base = fcase(
    diag %in% codes_sp_base, 1,
    default = 0
  ),
  se1_base = fifelse(diag %in% codes_se1_base, 1, 0)
)]

mt_lrti_pos_unq[diag == "B974", b974_dt := fst_dt]

## Below we identify B974 codes that qualify as MA RSV LRTI events based on
## their proximity to another respiratory diagnosis from the SE2 code list 
## (within 5 days).
mt_b974_elig <- merge(
  mt_lrti_pos_unq[diag != "B974", .(patid, fst_dt)],
  mt_lrti_pos_unq[diag == "B974", .(patid, b974_dt, setting)],
  by = "patid"
)

mt_b974_elig[, abs_diff := abs(ymd(b974_dt) - ymd(fst_dt))]

mt_b974_qual <- 
  mt_b974_elig[, .(abs_diff = min(abs_diff)), .(patid, b974_dt, setting)
  ][abs_diff <= 5 | setting %like% "Inpatient", qual_b974 := 1
  ][][qual_b974 == 1]

## Match the qualifying B974 events to their corresponding rows in the master
## LRTI dataset.
mt_lrti_mark <- merge(
  mt_lrti_pos_unq, 
  mt_b974_qual[, -c("setting")],
  by = c("patid", "b974_dt"),
  all.x = TRUE
)

mt_lrti_mark[is.na(qual_b974), qual_b974 := 0]

## These _row variables indicate that a row qualifies as a specific (sp) or
## sensitive (se) event. At this point, we still have multiple rows per
## patient.
mt_lrti_mark[, ":="(
  sp_event_row = fifelse(sp_base == 1 | qual_b974 == 1, 1, 0),
  se1_event_row = fifelse(se1_base == 1 | qual_b974 == 1, 1, 0)
)][]

## Assign numeric value to each setting.
mt_lrti_mark[, setting_num := fcase(
  setting == "Outpatient", 1,
  setting == "Emergency Room", 2,
  setting == "Inpatient Hospital", 3,
  default = 0
)]

mt_lrti_chron <- mt_lrti_mark[
  sp_event_row == 1 | se1_event_row == 1
][order(patid, fst_dt, setting_num)]


## CLASSIFY MA RSV LRTI --------------------------------------------------------

mt_lrti_seas <- merge(mt_lrti_chron, sel_bhosp_elig, by = "patid")

mt_lrti_seas[, ":="(
  lrti_event_season = fcase(
    data.table::between(
      fst_dt, `onset_2016-2017`, `offset_2016-2017`), "2016-2017",
    data.table::between(
      fst_dt, `onset_2017-2018`, `offset_2017-2018`), "2017-2018",
    data.table::between(
      fst_dt, `onset_2018-2019`, `offset_2018-2019`), "2018-2019",
    data.table::between(
      fst_dt, `onset_2019-2020`, `offset_2019-2020`), "2019-2020"
  ),
  lrti_event_preseason = fcase(
    fst_dt < `onset_2016-2017`, "2016-2017",
    data.table::between(
      fst_dt, `offset_2016-2017`, `onset_2017-2018`, 
      incbounds = FALSE
    ), "2017-2018",
    data.table::between(
      fst_dt, `offset_2017-2018`, `onset_2018-2019`,
      incbounds = FALSE
    ), "2018-2019",
    data.table::between(
      fst_dt, `offset_2018-2019`, `onset_2019-2020`,
      incbounds = FALSE
    ), "2019-2020"
  )
)][]

## indicators for RSV episodes within different timeframes
mt_lrti_seas[, ":="(
  lrti_in_first_season = first_rsv_season == lrti_event_season,
  lrti_in_first_preseason = first_rsv_season == lrti_event_preseason,
  lrti_in_firstyr = fst_dt %between% list(disch_date, end_firstyr),
  lrti_in_bhosp = 
    fst_dt %between% list(admit_date, disch_date) | fst_dt < admit_date
)]

mt_lrti_seas[, .N, keyby = .(lrti_in_first_season,
                             lrti_in_first_preseason,
                             lrti_in_firstyr,
                             lrti_in_bhosp)]

mt_lrti_seas[, uniqueN(patid)]
mt_lrti_seas[lrti_in_first_season == TRUE, uniqueN(patid)]
mt_lrti_seas[lrti_in_first_preseason == TRUE, uniqueN(patid)]
mt_lrti_seas[lrti_in_bhosp == TRUE, uniqueN(patid)]
mt_lrti_seas[lrti_in_firstyr == TRUE, uniqueN(patid)]


# EXPORT LRTI-RELATED CONFINEMENT INFORMATION ----------------------------------

# NOTE
# Before progressing further in the script (when running it for the first time),
# we need to retrieve RSV-related confinements from the Optum dataset using the
# conf_id and patid lists saved to CSV files in the following lines.
if (!dir.exists("data/analysis")) dir.create("data/analysis")
fwrite(
  mt_lrti_seas[conf_id != "", .(conf_id)][, .(conf_id = unique(conf_id))],
  "data/analysis/lrti_conf_id_list.csv"
)

fwrite(
  mt_lrti_seas[, .(patid = unique(patid))],
  "data/analysis/lrti_patid_list.csv"
)

# NOTE
# Before progressing, we will check to make sure that match_settings.csv is
# older than both: 
#
#   a) match_inpatients_lrti_hcu.csv (hcua)
#   b) match_inpatients_lrti_hcu_patid.csv (hcub)

# These files are generated in Palantir using SQL scripts that rely on an 
# updated version of match_settings.csv that reflects corrections to the
# conf_id variable made by Optum in July 2022.

rawdir <- here::here("data/raw")
hcua_finfo <- file.info(file.path(rawdir, "match_inpatients_lrti_hcu.csv"))
hcub_finfo <- file.info(file.path(rawdir, "match_inpatients_lrti_hcu_patid.csv"))
set_finfo <- file.info(file.path(rawdir, "match_setting.csv"))

hcua_finfo

hcua_diff <- time_length(
  interval(set_finfo$ctime, hcua_finfo$ctime),
  unit = "minutes"
)

hcub_diff <- time_length(
  interval(set_finfo$ctime, hcub_finfo$ctime),
  unit = "minutes"
)

ALLOW_INTERRUPT <- FALSE

# <<IMPORTANT: 2023-06-14>>
#   - The error messages below refer to the prior implementation when Optum 
#     data were served via Palantir.
#   - On Databricks, the pulls from the base CDM tables are now implemented in 
#     R. However, the procedure conducted below (to export lists of patient 
#     and confinement IDs) is still conducted in an analogous fashion.
if ((hcua_diff > 60 * 12 | 
     hcua_diff < -1 | 
     hcub_diff > 60 * 12 | 
     hcub_diff < -1) & 
    ALLOW_INTERRUPT) {
  library(crayon)
  important <- red $ bold $ underline
  fix <- green $ bold $ underline
  alt <- yellow $ bold $ underline
  options("warning.length" = 5000)
  stop(
    important("\n\nDANGER!\n\n"), 
    "Confinement IDs for healthcare utilization may be out of ",
    "sync. Note the following dependencies between files:\n\n",
    "   1) Both lrti_confid_list.csv AND lrti_patid_list.csv depend on match_setting.csv\n",
    paste("   2) Files starting with match_inpatients_lrti_hcu", 
          "depend on lrti_conf_id_list.csv and lrti_patid_list.csv\n\n"),
    paste("Optum corrected an error in their conf_id variable, a fix that", 
          "first became available in July 2022 and which must be reflected",
          "in match_settings.csv for the secondary analysis on healthcare",
          "utilization (Paper 2).\n\n"),
    fix("THE FIX:\n\n"), 
    "     1) Make sure data/raw/match_settings.csv was created AFTER July 17, 2022 \n",
    "     2) If not, rerun the SQL query in Palantir that creates it and transfer the file to Edge \n",
    "     3) Run this file through the point where lrti_conf_id_list.csv and lrti_patid_list.csv are created \n",
    "     4) Upload the files created in #3 to the Palantir Data folder under RSV00042 \n",
    "     5) Rerun the match_inpatients_lrti_hcu* SQL queries in Palantir \n",
    "     6) Transfer the match_inpatients_lrti_hcu* CSV files to Edge \n",
    "     7) Run code/00_clean_tables.r in this repository \n",
    "     8) Rerun the current file, which you should be able to run without enountering this error message. \n\n",
    alt("ALTERNATIVELY (HERE BE DRAGONS):\n\n"),
    "Set ALLOW_INTERRUPT <- FALSE on the line preceding this 'if' statement to disable this error check altogether ",  
    "(or continue running this R script manually without changing ALLOW_INTERRUPT).",
    sep = ""
  )
}

# TALLY HEALTHCARE UTILIZATION (SECONDARY ANALYSIS) ----------------------------

mt_lrti_seas_hcu <- copy(mt_lrti_seas)

keepml <- c(
  "patid", "conf_id", "fst_dt",
  "lrti_in_first_season", "lrti_in_first_preseason",
  "first_onset", "first_offset",
  "sp_event_row", "se1_event_row",
  "setting", "setting_num",
  "lrti_in_bhosp"
)

dropml <- names(mt_lrti_seas_hcu)[!names(mt_lrti_seas_hcu) %in% keepml]
mt_lrti_seas_hcu[, (dropml) := NULL]

## inpatients with confinement IDs in mt_lrti_seas
mt_inp_lrti <- fread(file.path(clndir, "match_inpatients_lrti_hcu.csv"))

dtnames <- c("admit_date", "disch_date")
setnames(
  mt_inp_lrti, 
  dtnames,
  paste0(dtnames, "_lrti_conf")
)

setorderv(mt_inp_lrti, c("patid", "admit_date_lrti_conf"))


# CREATE NEW IDS FOR CONTIGUOUS CONFINEMENTS -----------------------------------

mt_inp_lrti[, patidrow := rowid(patid)][]

mt_inp_lrti_conf_join <- rbindlist(lapply(
  as.character(unique(mt_inp_lrti$patid)),
  function(.x) {
    tmp <- mt_inp_lrti[patid == .x]
    for (i in seq_len(nrow(tmp))) {
      if (tmp[, patidrow[i] == 1]) {
        tmp[, conf_id_join := 1]
      } else if (tmp[, admit_date_lrti_conf[i] <= disch_date_lrti_conf[i - 1]]) {
        tmp[i, conf_id_join := tmp$conf_id_join[i - 1]]
      } else {
        tmp[i, conf_id_join := tmp$conf_id_join[i - 1] + 1]
      }
    }
    return(tmp)
  }))

mt_inp_lrti_conf_join[patid %in% mt_inp_lrti[, .N, .(patid)][N > 1, patid]]

## see how many patients had a join of contiguous confinements ()
mt_inp_lrti_conf_join[, length(unique(conf_id)) - length(unique(conf_id_join)), 
                      by = patid][, .N, .(anyjoin = V1)][, P := N / sum(N)][]

mt_inp_lrti_conf_join[, ":="(
  admit_date_join = min(admit_date_lrti_conf),
  disch_date_join = max(disch_date_lrti_conf)
), by = .(patid, conf_id_join)]


# AUGMENT THE LRTI LOOKUP TABLE WITH CONFINEMENT INFORMATION -------------------

## find overlapping confinements

mt_lrti_seas_augment <- merge(
  mt_lrti_seas_hcu,
  mt_inp_lrti_conf_join,
  by = "conf_id",
  all.x = TRUE
)

mt_lrti_seas_augment[conf_id == "", conf_id := NA_character_][]
setnames(mt_lrti_seas_augment, "patid.x", "patid")
setkeyv(mt_lrti_seas_augment, "patid")

fwrite(mt_lrti_seas_augment, "data/analysis/mt_lrti_seas_augment.csv")


# BUILD HCU RSV EPISODES -------------------------------------------------------

## import function from this file
source(here::here("code", "make_rsv_epi_function_hcu.r"))

## clear function input test settings in global environment (if present)
# episode_clear_settings()

## Look for episodes within first RSV season
mt_lrti_fse_hcu <- make_rsv_episodes_hcu(
  "lrti_in_first_season",
  lookrange = 0:7,
  seas_data = mt_lrti_seas_augment
)

## Look for episodes within first pre-season
mt_lrti_fpe_hcu <- make_rsv_episodes_hcu(
  "lrti_in_first_preseason",
  lookrange = 0:7,
  seas_data = mt_lrti_seas_augment
)

# confirm 1 row for each individual -- all should return TRUE
sapply(mt_lrti_fse_hcu, function(.x) .x[, .N, patid][, all(N == 1)])
sapply(mt_lrti_fpe_hcu, function(.x) .x[, .N, patid][, all(N == 1)])

all(mt_lrti_fse_hcu$sp[, .N, patid][, all(N == 1)],
    mt_lrti_fse_hcu$se1[, .N, patid][, all(N == 1)],
    mt_lrti_fpe_hcu$sp[, .N, patid][, all(N == 1)],
    mt_lrti_fpe_hcu$se1[, .N, patid][, all(N == 1)])


## Join birth hospitalization information with eligible LRTI episodes
## we have a combined table here where the row is labeled based on which
## LRTI definition the row meets (if applicable).
mt_lrti_fsec_wide_hcu <- dcast(
  rbindlist(mt_lrti_fse_hcu, idcol = "rsv_episode"),
  patid ~ rsv_episode,
  value.var = names(mt_lrti_fse_hcu$sp)[-c(1)]
)

mt_lrti_fpec_wide_hcu <- dcast(
  rbindlist(mt_lrti_fpe_hcu, idcol = "rsv_episode"),
  patid ~ rsv_episode,
  value.var = names(mt_lrti_fpe_hcu$sp)[-c(1)]
)

mt_lrti_master_long_hcu <- rbindlist(
  list(
    season = mt_lrti_fsec_wide_hcu,
    preseason = mt_lrti_fpec_wide_hcu
  ),
  idcol = "lrti_period"
)

## will merge this HCU data into the master data set later (at the same)
## time we merge in the standard episodes
mt_lrti_master_wide_hcu <- dcast(
  mt_lrti_master_long_hcu,
  patid ~ lrti_period,
  value.var = names(mt_lrti_master_long_hcu)[-c(1:2)] 
)

drop_dt_hcu <- 
  names(mt_lrti_master_wide_hcu)[grepl("first", names(mt_lrti_master_wide_hcu))]

mt_lrti_master_wide_hcu[, (drop_dt_hcu) := NULL]


# BUILD STANDARD RSV EPISODES --------------------------------------------------

## Look for episodes within
##  1. first RSV season
##  2. first RSV preseason
##  3. first year of life

source(here::here("code", "make_rsv_epi_function.r"))

mt_lrti_fse <- make_rsv_episodes("lrti_in_first_season")
mt_lrti_fpe <- make_rsv_episodes("lrti_in_first_preseason")
mt_lrti_fyr <- make_rsv_episodes("lrti_in_firstyr")

# confirm 1 row for each individual -- all should return TRUE
sapply(mt_lrti_fse, function(.x) .x[, .N == uniqueN(patid)])
sapply(mt_lrti_fpe, function(.x) .x[, .N == uniqueN(patid)])
sapply(mt_lrti_fyr, function(.x) .x[, .N == uniqueN(patid)])


## Join birth hospitalization information with eligible LRTI episodes
## we have a combined table here where the row is labeled based on which
## LRTI definition the row meets (if applicable).
mt_lrti_fsec_wide <- dcast(
  rbindlist(mt_lrti_fse, idcol = "rsv_episode"),
  patid ~ rsv_episode,
  value.var = names(mt_lrti_fse$sp)[-c(1:2)]
)

mt_lrti_fpec_wide <- dcast(
  rbindlist(mt_lrti_fpe, idcol = "rsv_episode"),
  patid ~ rsv_episode,
  value.var = names(mt_lrti_fpe$sp)[-c(1:2)]
)

mt_lrti_fyrc_wide <- dcast(
  rbindlist(mt_lrti_fyr, idcol = "rsv_episode"),
  patid ~ rsv_episode,
  value.var = names(mt_lrti_fyr$sp)[-c(1:2)]
)

mt_lrti_master_long <- rbindlist(
  list(
    season = mt_lrti_fsec_wide,
    preseason = mt_lrti_fpec_wide,
    firstyr = mt_lrti_fyrc_wide
  ),
  idcol = "lrti_period"
)

mt_lrti_master_wide <- dcast(
  mt_lrti_master_long,
  patid ~ lrti_period,
  value.var = names(mt_lrti_master_long)[-c(1:2)] 
)

## merge in standard RSV episodes
sel_lrti_epis_stdonly <- merge(
  sel_bhosp_elig,
  mt_lrti_master_wide,
  by = "patid",
  all.x = TRUE
)

names(sel_lrti_epis_stdonly)

## merge in hcu count and occurrence data
sel_lrti_epis <- merge(
  sel_lrti_epis_stdonly,
  mt_lrti_master_wide_hcu,
  by = "patid",
  all.x = TRUE
)

names(sel_lrti_epis)

# check to make sure we have one row per patid
# should evaluate to TRUE
sel_lrti_epis[, .N == uniqueN(patid)]


# CREATE LRTI AND CENSORING INDICATOR VARIABLES ---------------------------

sel_lrti_epis[, ":="(
  lrti_firstseas_sp  = fifelse(!is.na(first_event_dt_sp_season), 1, 0),
  lrti_firstseas_se1 = fifelse(!is.na(first_event_dt_se1_season), 1, 0),
  lrti_preseason_sp  = fifelse(!is.na(first_event_dt_sp_preseason), 1, 0),
  lrti_preseason_se1 = fifelse(!is.na(first_event_dt_se1_preseason), 1, 0),
  lrti_firstyr_sp    = fifelse(!is.na(first_event_dt_sp_firstyr), 1, 0),
  lrti_firstyr_se1   = fifelse(!is.na(first_event_dt_se1_firstyr), 1, 0)
)][]

sel_lrti_epis[, ":="(
  ltfu_sp = fcase(
    lrti_firstseas_sp == 0 & eligend < first_offset, 1,
    default = 0
  ),
  ltfu_se1 = fcase(
    lrti_firstseas_se1 == 0 & eligend < first_offset, 1,
    default = 0
  ),
  ltfu_sp_firstyr = fcase(
    lrti_firstyr_sp == 0 & eligend < end_firstyr, 1,
    default = 0
  ),
  ltfu_se1_firstyr = fcase(
    lrti_firstyr_se1 == 0 & eligend < end_firstyr, 1,
    default = 0
  )
)][]

sel_lrti_epis[, ":="(
  censor_dt_sp = fcase(
    lrti_firstseas_sp == 1, ymd(first_event_dt_sp_season),
    ltfu_sp == 1, ymd(eligend),
    ltfu_sp == 0, ymd(first_offset)
  ),
  censor_dt_se1 = fcase(
    lrti_firstseas_se1 == 1, ymd(first_event_dt_se1_season),
    ltfu_se1 == 1, ymd(eligend),
    ltfu_se1 == 0, ymd(first_offset)
  ),
  censor_dt_sp_firstyr = fcase(
    lrti_firstyr_sp == 1, ymd(first_event_dt_sp_firstyr),
    ltfu_sp_firstyr == 1, ymd(eligend),
    ltfu_sp_firstyr == 0, ymd(end_firstyr)
  ),
  censor_dt_se1_firstyr = fcase(
    lrti_firstyr_se1 == 1, ymd(first_event_dt_se1_firstyr),
    ltfu_se1_firstyr == 1, ymd(eligend),
    ltfu_se1_firstyr == 0, ymd(end_firstyr)
  )
)][]

seldt <- names(sel_lrti_epis)[grepl("censor_dt", names(sel_lrti_epis))]
sel_lrti_epis[, (seldt) := lapply(.SD, as.IDate), .SDcols = seldt]

sapply(sel_lrti_epis[, ..seldt], class)

sel_lrti_epis[, lapply(.SD, table),
              .SDcols = c("ltfu_sp", "ltfu_se1",
                          "ltfu_sp_firstyr", "ltfu_se1_firstyr")]

sel_lrti_epis[, .N, keyby = .(ltfu_sp, ltfu_se1,
                              ltfu_sp_firstyr, ltfu_se1_firstyr)]

## check for missing censor dt values 
## all values should return FALSE
cvars <- names(sel_lrti_epis)[grepl("censor_dt", names(sel_lrti_epis))]
sel_lrti_epis[, lapply(.SD, function(.x) any(is.na(.x))), .SDcols = cvars]


# TODO 2022-06-06: Need to program a check of the censor date coding here
selcols_cendt <- 
  grep("patid$|lrti|censor|first_event.*(first|_season)|ltfu|eligend", 
       names(sel_lrti_epis))

cendt_check <- sel_lrti_epis[, ..selcols_cendt]
cendt_check

sapply(cendt_check, class)

cendt_check %>%
  ggplot(aes(x = first_event_dt_sp_season, y = eligend)) +
  geom_point(alpha = 0.3) +
  stat_function(geom = "line", fun = I, color = "red")

cendt_check %>%
  ggplot(aes(x = first_event_dt_se1_season, y = eligend)) +
  geom_point(alpha = 0.3) +
  stat_function(geom = "line", fun = I, color = "red")

# check that we have one row per patid
sel_lrti_epis[, .N == uniqueN(patid)]

# This function pulls a list of PATIDs that have an indicated diagnosis that
# occurred before and LRTI definition.

get_patids <- function(match_tab, find_codes,
                       censor_dt_type = c("first_season", "first_year")) {
  # match_tab = match table containing chronic illness / comorbidities
  # find_codes = vector of codes that identify the illness of interest
  # censor_dt_type = string identifying which analysis's censor dates
  #                  to use
  m <- merge(
    sel_lrti_epis,
    match_tab[diag %in% find_codes],
    by = "patid"
  )
  
  if (censor_dt_type == "first_season") {
    out <- list(
      sp = m[ymd(fst_dt) < ymd(censor_dt_sp)][, unique(patid)],
      se1 = m[ymd(fst_dt) < ymd(censor_dt_se1)][, unique(patid)]
    )
  } else if (censor_dt_type == "first_year") {
    out <- list(
      sp = m[ymd(fst_dt) < ymd(censor_dt_sp_firstyr)][, unique(patid)],
      se1 = m[ymd(fst_dt) < ymd(censor_dt_se1_firstyr)][, unique(patid)]
    )
  } else {
    stop("Unrecognized censor_dt_type")
  }
  out
}


# CLD --------------------------------------------------------------------------

cld_icd10 <- c("P270", "P271", "P278", "P279")

lu_cld <- get_patids(mt_com, cld_icd10, "first_season")
lu_cld_fy <- get_patids(mt_com, cld_icd10, "first_year")

sel_lrti_epis[, ":="(
  cld_sp = as.numeric(patid %in% lu_cld$sp),
  cld_se1 = as.numeric(patid %in% lu_cld$se1),
  cld_sp_firstyr = as.numeric(patid %in% lu_cld_fy$sp),
  cld_se1_firstyr = as.numeric(patid %in% lu_cld_fy$se1)
)][]

sel_lrti_epis[, .N, cld_sp][, P := N / sum(N)][]
sel_lrti_epis[, .N, cld_se1][, P := N / sum(N)][]
sel_lrti_epis[, .N, cld_sp_firstyr][, P := N / sum(N)][]
sel_lrti_epis[, .N, cld_se1_firstyr][, P := N / sum(N)][]


# CHD --------------------------------------------------------------------------

chd_codelists <- list.files(
  "data/codelists", 
  pattern = "risk_congenital_heart_disease",
  full.names = TRUE
)

chd_lo_icd10 <- readLines(chd_codelists[chd_codelists %like% "lower"])
chd_hi_icd10 <- readLines(chd_codelists[chd_codelists %like% "higher"])

lu_chd_lo <- get_patids(mt_com, chd_lo_icd10, "first_season")
lu_chd_hi <- get_patids(mt_com, chd_hi_icd10, "first_season")

lu_chd_lo_fy <- get_patids(mt_com, chd_lo_icd10, "first_year")
lu_chd_hi_fy <- get_patids(mt_com, chd_hi_icd10, "first_year")

sel_lrti_epis[, ":="(
  chd_lo_sp = as.numeric(patid %in% lu_chd_lo$sp),
  chd_lo_se1 = as.numeric(patid %in% lu_chd_lo$se1),
  chd_hi_sp = as.numeric(patid %in% lu_chd_hi$sp),
  chd_hi_se1 = as.numeric(patid %in% lu_chd_hi$se1),
  chd_lo_sp_firstyr = as.numeric(patid %in% lu_chd_lo_fy$sp),
  chd_lo_se1_firstyr = as.numeric(patid %in% lu_chd_lo_fy$se1),
  chd_hi_sp_firstyr = as.numeric(patid %in% lu_chd_hi_fy$sp),
  chd_hi_se1_firstyr = as.numeric(patid %in% lu_chd_hi_fy$se1)
)][]

sel_lrti_epis[, .N, chd_lo_sp][, P := N / sum(N)][]
sel_lrti_epis[, .N, chd_lo_se1][, P := N / sum(N)][]
sel_lrti_epis[, .N, chd_lo_sp_firstyr][, P := N / sum(N)][]
sel_lrti_epis[, .N, chd_lo_se1_firstyr][, P := N / sum(N)][]

sel_lrti_epis[, .N, chd_hi_sp][, P := N / sum(N)][]
sel_lrti_epis[, .N, chd_hi_se1][, P := N / sum(N)][]
sel_lrti_epis[, .N, chd_hi_sp_firstyr][, P := N / sum(N)][]
sel_lrti_epis[, .N, chd_hi_se1_firstyr][, P := N / sum(N)][]


# ANY COMORBIDITIES ------------------------------------------------------------

cc_icd10 <- unique(mt_com[, diag])

lu_cc <- get_patids(mt_com, cc_icd10, "first_season")
lu_cc_fy <- get_patids(mt_com, cc_icd10, "first_year")

sel_lrti_epis[, ":="(
  cc_sp = as.numeric(patid %in% lu_cc$sp),
  cc_se1 = as.numeric(patid %in% lu_cc$se1),
  cc_sp_firstyr = as.numeric(patid %in% lu_cc_fy$sp),
  cc_se1_firstyr = as.numeric(patid %in% lu_cc_fy$se1)
)][]

sel_lrti_epis[, .N, cc_sp][, P := N / sum(N)][]
sel_lrti_epis[, .N, cc_se1][, P := N / sum(N)][]
sel_lrti_epis[, .N, cc_sp_firstyr][, P := N / sum(N)][]
sel_lrti_epis[, .N, cc_se1_firstyr][, P := N / sum(N)][]

sel_lrti_epis[, .N, .(cc_sp, chd_lo_sp)]
sel_lrti_epis[, .N, .(cc_se1, chd_hi_se1)]
sel_lrti_epis[, .N, .(cc_sp_firstyr, chd_lo_sp_firstyr)]
sel_lrti_epis[, .N, .(cc_se1_firstyr, chd_hi_se1_firstyr)]


# GESTATIONAL AGE AND PREGNANCY TERM -------------------------------------------

mt_gst_table <- mt_gst[, gestage_grp := fcase(
  grepl("P07(20|21|22|23|24|25|26|31)", diag_proc), 1, 
  grepl("P07(32|33|34)", diag_proc), 2,
  grepl("P07(35|36|37|38|39)", diag_proc), 3,
  grepl("P0730", diag_proc), 4,
  default = NA
)]

mt_gst_table[, .N, keyby = .(patid, gestage_grp)]
mt_gst_table[, .N, gestage_grp]

# Take max gestage group
mt_gst_fin <- mt_gst_table[, .N, .(patid, gestage_grp)
][, .(gestage_grp = max(gestage_grp)), patid]

mt_drg <- sel_bhosp_elig[
  patid %in% sel_lrti_epis[, patid]
][, drg_term_grp := fcase(
  drg %in% 790:792, as.integer(1), # Premature
  drg %in% c(793, 795), as.integer(2), # Term
  drg %in% c(789, 794), as.integer(3), # Unknown
  default = NA_integer_
)]

mt_gestage_drg <- merge(
  mt_gst_fin,
  mt_drg,
  by = "patid",
  all = TRUE
)

mt_gestage_drg <- mt_gestage_drg[, .(
  patid, gestage_grp, drg_term_grp
)]


# Code gestational age/term summary groups
mt_gestage_drg[, term_comb := fcase(
  is.na(gestage_grp) & is.na(drg_term_grp), "Unknown (assume 37+ weeks)",
  is.na(gestage_grp) & drg_term_grp == 1, "Preterm, GA Unknown",
  is.na(gestage_grp) & drg_term_grp == 2, "Term, GA Unknown",
  is.na(gestage_grp) & drg_term_grp == 3, "Unknown (assume 37+ weeks)",
  gestage_grp == 1, "Preterm, < 29 weeks",
  gestage_grp == 2, "Preterm, 29-31 weeks",
  gestage_grp == 3, "Preterm, 32-36 weeks",
  gestage_grp == 4, "Preterm, GA Unknown"
)]

sel_lrti_com_gestage <- merge(
  sel_lrti_epis,
  mt_gestage_drg,
  by = "patid",
  all.x = TRUE
)

sel_lrti_com_gestage[, .N, patid][, all(N <= 2)]


# DETOUR: GESTATIONAL AGE/TERM CROSSWALK ---------------------------------------

lu_gst <- rbind(
  mt_gst_table[, .N, keyby = .(gestage_grp, diag_proc)][, -c("N")],
  data.table(gestage_grp = NA, diag_proc = NA)
)

lu_drg <- mt_drg[, .N, keyby = .(drg_term_grp, drg)
][!drg %in% c(0, 3, 4, 207, 270, 728, 951, 999), -c("N")]

cross_gst_drg <- as.data.table(expand.grid(
  icd10 = lu_gst[, diag_proc],
  drg = lu_drg[, drg]
))

cross_gst_drg <- merge(
  cross_gst_drg,
  lu_gst,
  by.x = "icd10",
  by.y = "diag_proc"
)

cross_gst_drg <- merge(
  cross_gst_drg,
  lu_drg,
  by = "drg"
)

cross_gst_drg[, termGroup := fcase(
  is.na(gestage_grp) & is.na(drg_term_grp), "Unknown (assume 37+ weeks)",
  is.na(gestage_grp) & drg_term_grp == 1, "Preterm, GA Unknown",
  is.na(gestage_grp) & drg_term_grp == 2, "Term, GA Unknown",
  is.na(gestage_grp) & drg_term_grp == 3, "Unknown (assume 37+ weeks)",
  gestage_grp == 1, "Preterm, < 29 weeks",
  gestage_grp == 2, "Preterm, 29-31 weeks",
  gestage_grp == 3, "Preterm, 32-36 weeks",
  gestage_grp == 4, "Preterm, GA Unknown"
)]

print(cross_gst_drg[, .(icd10, drg, termGroup)], nrow = 144)


# CODE SUMMARY COMORBIDITY GROUPS ----------------------------------------------

lcg_idvars <- c("patid", "divname", "eligeff", "eligend", "gdr_cd", "race")

lcg_mvars <- 
  names(sel_lrti_com_gestage)[names(sel_lrti_com_gestage) %like% "sp|se1"]

term_comb_levels <- sel_lrti_com_gestage[, sort(unique(term_comb))]

sel_lrti_com_gestage[, term_combn := match(term_comb, term_comb_levels)]
sel_lrti_com_gestage[, .N, keyby = .(term_combn, term_comb)]

sel_lrti_com_gestage[, ":="(
  risk_A_sp  = term_combn %in% 5:6 & chd_hi_sp + cld_sp + cc_sp == 0,
  risk_B1_sp = term_combn == 1,
  risk_B2_sp = term_combn == 2 & cld_sp == 1,
  risk_B3_sp = term_combn %in% c(2:3, 5:6) & chd_hi_sp == 1,
  risk_B4_sp = term_combn == 4 & (cld_sp == 1 | chd_hi_sp == 1),
  risk_C1_sp = term_combn == 2 & cld_sp == 0 & chd_hi_sp == 0,
  risk_C2_sp = term_combn == 3 & chd_hi_sp == 0,
  risk_C3_sp = term_combn == 4 & cld_sp == 0 & chd_hi_sp == 0,
  risk_C4_sp = 
    term_combn %in% 5:6 & ((cc_sp == 1 | cld_sp == 1) & chd_hi_sp == 0),
  risk_A_se1  = term_combn %in% 5:6 & chd_hi_se1 + cld_se1 + cc_se1 == 0,
  risk_B1_se1 = term_combn == 1,
  risk_B2_se1 = term_combn == 2 & cld_se1 == 1,
  risk_B3_se1 = term_combn %in% c(2:3, 5:6) & chd_hi_se1 == 1,
  risk_B4_se1 = term_combn == 4 & (cld_se1 == 1 | chd_hi_se1 == 1),
  risk_C1_se1 = term_combn == 2 & cld_se1 == 0 & chd_hi_se1 == 0,
  risk_C2_se1 = term_combn == 3 & chd_hi_se1 == 0,
  risk_C3_se1 = term_combn == 4 & cld_se1 == 0 & chd_hi_se1 == 0,
  risk_C4_se1 = 
    term_combn %in% 5:6 & ((cc_se1 == 1 | cld_se1 == 1) & chd_hi_se1 == 0),
  risk_A_sp_firstyr  = term_combn %in% 5:6 & chd_hi_sp_firstyr + cld_sp_firstyr + cc_sp_firstyr == 0,
  risk_B1_sp_firstyr = term_combn == 1,
  risk_B2_sp_firstyr = term_combn == 2 & cld_sp_firstyr == 1,
  risk_B3_sp_firstyr = term_combn %in% c(2:3, 5:6) & chd_hi_sp_firstyr == 1,
  risk_B4_sp_firstyr = term_combn == 4 & (cld_sp_firstyr == 1 | chd_hi_sp_firstyr == 1),
  risk_C1_sp_firstyr = term_combn == 2 & cld_sp_firstyr == 0 & chd_hi_sp_firstyr == 0,
  risk_C2_sp_firstyr = term_combn == 3 & chd_hi_sp_firstyr == 0,
  risk_C3_sp_firstyr = term_combn == 4 & cld_sp_firstyr == 0 & chd_hi_sp_firstyr == 0,
  risk_C4_sp_firstyr = 
    term_combn %in% 5:6 & ((cc_sp_firstyr == 1 | cld_sp_firstyr == 1) & chd_hi_sp_firstyr == 0),
  risk_A_se1_firstyr  = term_combn %in% 5:6 & chd_hi_se1_firstyr + cld_se1_firstyr + cc_se1_firstyr == 0,
  risk_B1_se1_firstyr = term_combn == 1,
  risk_B2_se1_firstyr = term_combn == 2 & cld_se1_firstyr == 1,
  risk_B3_se1_firstyr = term_combn %in% c(2:3, 5:6) & chd_hi_se1_firstyr == 1,
  risk_B4_se1_firstyr = term_combn == 4 & (cld_se1_firstyr == 1 | chd_hi_se1_firstyr == 1),
  risk_C1_se1_firstyr = term_combn == 2 & cld_se1_firstyr == 0 & chd_hi_se1_firstyr == 0,
  risk_C2_se1_firstyr = term_combn == 3 & chd_hi_se1_firstyr == 0,
  risk_C3_se1_firstyr = term_combn == 4 & cld_se1_firstyr == 0 & chd_hi_se1_firstyr == 0,
  risk_C4_se1_firstyr = 
    term_combn %in% 5:6 & ((cc_se1_firstyr == 1 | cld_se1_firstyr == 1) & chd_hi_se1_firstyr == 0)
)][]

sel_lrti_com_gestage[, .N == uniqueN(patid)]

risk_grps <- 
  names(sel_lrti_com_gestage)[names(sel_lrti_com_gestage) %like% "risk"]

# convert risk group logicals to numeric
sel_lrti_com_gestage[, (risk_grps) := lapply(.SD, as.numeric), 
                     .SDcols = risk_grps]

sel_lrti_com_gestage


# ASSIGN BIRTHWEIGHT INDICATOR -------------------------------------------------

## 1 = low birthweight
## 0 = not low birthweight

lu_low_bwt <- mt_bwt[, unique(patid)]
length(lu_low_bwt)

sel_lrti_com_gestage[, low_bwt := fifelse(patid %in% lu_low_bwt, 1, 0)][]
sel_lrti_com_gestage[, .N, low_bwt][, P := N / sum(N)][]


# WRITE DATASET FOR DEBUGGING -------------------------------------------------

# saveRDS(sel_lrti_com_gestage, "data/analysis/rsv_debug.rds")


# CREATE FINAL ANALYSIS DATASET ------------------------------------------------

stdvars <- c(
  "patid", "divname", "first_rsv_season", "eligeff", "eligend",
  "gdr_cd", "race", "state", "admit_date", "disch_date", "fudays",
  "first_onset", "first_offset", "term_comb", "term_combn", "low_bwt",
  "plan_type", "cdhp", "yrdob", "drg", "end_firstyr"
)

allnames <- names(sel_lrti_com_gestage)

sp_names <- allnames[allnames %like% "sp"]
sp_renames <- stringr::str_remove(sp_names, "_sp")
cbind(sp_names, sp_renames)

se1_names <- allnames[allnames %like% "se1"]
se1_renames <- stringr::str_remove(se1_names, "_se1")
cbind(se1_names, se1_renames)

sp_cols <- c(stdvars, sp_names)
se1_cols <- c(stdvars, se1_names)

# check that we have the same number of specific analysis variables
# and sensitive analysis variables
# should evaluate to TRUE
length(sp_cols) == length(se1_cols)

reorg_sp <- list(
  cols = sp_cols,
  oldnames = sp_names,
  newnames = sp_renames,
  slug = "sp"
)

reorg_se1 <- list(
  cols = se1_cols,
  oldnames = se1_names,
  newnames = se1_renames,
  slug = "se1"
)

rsv <- rbindlist(
  lapply(
    list(reorg_sp, reorg_se1),
    function(.x) {
      columns <- .x$cols
      tmp <- sel_lrti_com_gestage[, ..columns]
      tmp[, analysis := .x$slug]
      setnames(tmp, .x$oldnames, .x$newnames)
      tmp
    }
  )
)

rsv[, .N, patid][, all(N == 2)]

rsv[, ":="(
  any_risk_B = as.numeric(
    risk_B1 == 1 | risk_B2 == 1 | risk_B3 == 1 | risk_B4 == 1
  ),
  any_risk_C = as.numeric(
    risk_C1 == 1 | risk_C2 == 1 | risk_C3 == 1 | risk_C4 == 1
  ),
  any_risk_B_firstyr = as.numeric(
    risk_B1_firstyr == 1 | risk_B2_firstyr == 1 | 
      risk_B3_firstyr == 1 | risk_B4_firstyr == 1
  ),
  any_risk_C_firstyr = as.numeric(
    risk_C1_firstyr == 1 | risk_C2_firstyr == 1 | 
      risk_C3_firstyr == 1 | risk_C4_firstyr == 1
  )
)][]

# look at first-season comorbidity groups analysis
rsv[, .N, .(analysis, risk_A)]
rsv[, .N, .(analysis, any_risk_B)]
rsv[, .N, .(analysis, any_risk_C)]
rsv[, .N, .(analysis, lrti_firstseas)]

# look at first year of life comorbidity groups by analysis
rsv[, .N, .(analysis, risk_A_firstyr)]
rsv[, .N, .(analysis, any_risk_B_firstyr)]
rsv[, .N, .(analysis, any_risk_C_firstyr)]
rsv[, .N, .(analysis, lrti_firstyr)]


# ADD ANALYSIS VARIABLES & REUSABLES -------------------------------------------

rsvw <- copy(sel_lrti_com_gestage)
rsvl <- copy(rsv)

## wide
rsvw[, ":="(
  birth_month = lubridate::month(admit_date, label = TRUE, abbr = FALSE)
)][]

rsvw[, plan_type_comb := fifelse(
  plan_type %in% c("EPO", "PPO"), "EPO/PPO", plan_type
)][]

rsvw[, plan_type_comb := fifelse(
  cdhp %in% c(1, 2), "CDHP/HDHP", plan_type_comb
)][]

## long
rsvl[, fudays_admin_firstseas := ymd(censor_dt) - ymd(disch_date)]

rsvl[, ":="(
  birth_month = lubridate::month(admit_date, label = TRUE, abbr = FALSE)
)][]

rsvl[, plan_type_comb := fifelse(
  plan_type %in% c("EPO", "PPO"), "EPO/PPO", plan_type
)][]

rsvl[, plan_type_comb := fifelse(
  cdhp %in% c(1, 2), "CDHP/HDHP", plan_type_comb
)][]

rsvl[, .N, keyby = .(plan_type_comb, plan_type, cdhp)]

names(rsvl)

## Make sure everyone is assigned to a comorbidity group
rsvl[, no_com_grp := 0][]

rsvl[
  risk_A == 0 & any_risk_B == 0 & any_risk_C == 0,
  no_com_grp := 1
][]

rsvl[, .N, .(no_com_grp, analysis)]
all(rsvl[, no_com_grp] == 0)

rsvl[, .N, .(risk_A, any_risk_B, any_risk_C)]

rsvl[, ":="(
  comorbid_grp = fcase(
    risk_A == 1, "A",
    any_risk_B == 1, "B",
    any_risk_C == 1, "C"
  ),
  comorbid_grp_firstyr = fcase(
    risk_A_firstyr == 1, "A",
    any_risk_B_firstyr == 1, "B",
    any_risk_C_firstyr == 1, "C"
  )
)][]

rsvl[, .N, keyby = .(analysis, comorbid_grp)]

## Convert some variables to factors
fct_cols <- c(
  "birth_month", "yrdob", "gdr_cd", "divname",
  "comorbid_grp", "comorbid_grp_firstyr",
  "term_comb", "low_bwt", "plan_type", "plan_type_comb",
  "lrti_preseason", "drg",
  "risk_A", "any_risk_B", "any_risk_C",
  "risk_A_firstyr", "any_risk_B_firstyr", "any_risk_C_firstyr"
)

rsvl[, lapply(.SD, class), .SDcols = fct_cols]
rsvl[, (fct_cols) := lapply(.SD, as.factor), .SDcols = fct_cols]
rsvl[, lapply(.SD, class), .SDcols = fct_cols]

## Order YRDOB factor
rsvl[, yrdob := factor(yrdob, ordered = TRUE)]
rsvl[, lapply(.SD, class), .SDcols = fct_cols]

## Create product terms 
## (include both factor & dummy comorbidity group variables for later selection)
rsvl[, ":="(
  bmo_x_yrdob   = interaction(birth_month, yrdob),
  bmo_x_divname = interaction(birth_month, divname),
  bmo_x_plan    = interaction(birth_month, plan_type_comb),
  bmo_x_comorb  = interaction(birth_month, comorbid_grp),
  bmo_x_comorbA = interaction(birth_month, risk_A),
  bmo_x_comorbB = interaction(birth_month, any_risk_B),
  bmo_x_comorbC = interaction(birth_month, any_risk_C),
  sex_x_comorb  = interaction(gdr_cd, comorbid_grp),
  sex_x_comorbA = interaction(gdr_cd, risk_A),
  sex_x_comorbB = interaction(gdr_cd, any_risk_B),
  sex_x_comorbC = interaction(gdr_cd, any_risk_C),
  bmo_x_comorb_firstyr  = interaction(birth_month, comorbid_grp_firstyr),
  bmo_x_comorbA_firstyr = interaction(birth_month, risk_A_firstyr),
  bmo_x_comorbB_firstyr = interaction(birth_month, any_risk_B_firstyr),
  bmo_x_comorbC_firstyr = interaction(birth_month, any_risk_C_firstyr),
  sex_x_comorb_firstyr  = interaction(gdr_cd, comorbid_grp_firstyr),
  sex_x_comorbA_firstyr = interaction(gdr_cd, risk_A_firstyr),
  sex_x_comorbB_firstyr = interaction(gdr_cd, any_risk_B_firstyr),
  sex_x_comorbC_firstyr = interaction(gdr_cd, any_risk_C_firstyr)
)][]

ix_cols <- names(rsvl)[grepl("_x_", names(rsvl))]
rsvl[, lapply(.SD, class), .SDcols = ix_cols]

## add a variable to subset first-year analysis to include only those
## who had the opportunity to accrue a full year of follow-up
## i.e., we truncate the birth window to a year before that of the 
## first RSV season analysis
rsvw[, firstyr_member := fifelse(admit_date <= birthwin_end_firstyr, 1, 0)]
rsvl[, firstyr_member := fifelse(admit_date <= birthwin_end_firstyr, 1, 0)]


# WRITE ANALYSIS DATA SET ------------------------------------------------------

saveRDS(rsvw, "data/analysis/rsv_wide.rds")
saveRDS(rsvl, "data/analysis/rsv_long.rds")

## use patid list for easier joins when pulling inpatient service/proc codes
fwrite(rsvw[, .(patid)], "data/analysis/rsvpatid.csv")


# CREATE INITIAL INPATIENT SERVICES ANALYTIC DATA SET --------------------------

mt_ipserv_sub <- mt_lrti_seas_augment[
  setting %like% "Inpatient" & 
  lrti_in_first_season == TRUE & 
  lrti_in_bhosp == FALSE & 
  patid %in% rsvw$patid][, .(
    patid, conf_id, fst_dt, admit_date_lrti_conf, disch_date_lrti_conf
  )] |>
  unique()

mt_ipserv_sub[, ":="(admit_date_ips = admit_date_lrti_conf,
                     disch_date_ips = disch_date_lrti_conf)]

mt_ipserv_sub[is.na(conf_id) | !is.na(conf_id) & is.na(admit_date_ips), 
              ":="(admit_date_ips = fst_dt,
                   disch_date_ips = fst_dt)]

setkeyv(mt_ipserv_sub, c("patid", "admit_date_ips"))

mt_ipserv_sub[, ":="(patidrow = rowid(patid), tblrow = seq_len(.N))]

## make a data frame with a row for each day spent in the inpatient setting
library(doParallel)
library(foreach)
cl <- detectCores() - 1
registerDoParallel(cl)
mt_ipserv_dtranges <- foreach(i = seq_len(nrow(mt_ipserv_sub)), 
                              .inorder = TRUE) %dopar% {
  mt_ipserv_sub[i, .(iprange = as.IDate(admit_date_ips:disch_date_ips))]
} |> rbindlist(idcol = "tblrow")
stopImplicitCluster()

mt_ipserv_join <- merge(mt_ipserv_dtranges, 
                        mt_ipserv_sub[, .(tblrow, patid)], 
                        by = "tblrow",
                        all.x = TRUE)
setkeyv(mt_ipserv_join, c("patid", "iprange"))

## subset this table to unique patids and dates (one day per row)
mt_ipserv_unqdt <- unique(mt_ipserv_join[, .(patid, date = iprange)])
mt_ipserv_unqdt[, gapdays := date - shift(date), by = patid]
mt_ipserv_unqdt[is.na(gapdays), ":="(gapdays = 0)] 

# mark rows that should start a new inpatient stay 
# (assign stay ID to conf_id_ips)
mt_ipserv_unqdt[gapdays == 0 | gapdays > 1, conf_id_ips := rowid(patid)]

# now fill in conf_id_ips
mt_ipserv_unqdt[, conf_id_ips := nafill(conf_id_ips, "locf")]

# check
mt_ipserv_unqdt[(gapdays == 0 | gapdays > 1) & 
                  patid %in% patid[gapdays > 1]][order(patid)]


# chain together the continuous inpatient stays
# this is the master look up table for confinements we will consider
mt_ipserv_conf_master <- mt_ipserv_unqdt[, .(admit_date_ips = min(date),
                                             disch_date_ips = max(date)),
                                         by = .(patid, conf_id_ips)]

# identify qualifying inpatient stays
mt_ipserv_qualinp <- merge(mt_ipserv_conf_master, 
                           rsvl[, .(patid, analysis, first_event_dt_season)],
                           by = "patid", all.x = TRUE
                           )[!is.na(first_event_dt_season)]

## see figure in inpatient services analytic plan for criteria
mt_ipserv_qualinp[, qual := fcase(
  first_event_dt_season %between% list(admit_date_ips, disch_date_ips), 1,
  admit_date_ips %between% list(first_event_dt_season, first_event_dt_season + 7), 1,
  disch_date_ips %between% list(first_event_dt_season, first_event_dt_season + 7), 1,
  default = 0
)]

mt_ipserv_qualinp[, .N, qual]
mt_ipserv_qualinp[qual == 1, .N, keyby = .(patid, analysis)][N > 1]

mt_ipserv_qualselect <- 
  mt_ipserv_qualinp[qual == 1][, -c("first_event_dt_season")]

rsvl_sub <- rsvl[, .(
  patid, analysis, admit_date, disch_date,
  first_event_dt_season, yrdob, birth_month, gdr_cd,
  first_rsv_season, divname, plan_type_comb, comorbid_grp, term_comb,
  low_bwt, cld, chd_hi, cc, lrti_preseason
)]
 
ipdata <- rsvl_sub[mt_ipserv_qualselect, on = c("patid", "analysis")]

fwrite(ipdata, here::here("data/analysis/ipdata.csv"))
