# Supplementary material for: Inpatient service utilization amongst infants diagnosed with Respiratory Syncytial Virus infection (RSV) in the United States
Source: PLoS One. 2025 Jan 13;20(1):e0317367. doi: 10.1371/journal.pone.0317367 (PMC11730397; doi:10.1371/journal.pone.0317367)
Supplement: S1 File — (ZIP) [file pone.0317367.s016.zip › S16_code_suppressed/1_paper/supp_figure_stay_diagram.r]

# S1 FIGURE

library(data.table)
library(ggplot2)
library(ggthemes)
library(extrafont)
library(extrafontdb)
loadfonts()

ipexample <- data.table(
  stay = c(1, 2, 3),
  admit = c(-4, 3, 6),
  disch = c(2, 5, 12)
)

ipverts <- data.table(
  xloc = c(-4, 3, 6, 2, 5, 12),
  ystart = 0.15,
  ystop = 0.25
)

dx_color <- "firebrick"
dx_fontsize <- 7
dx_lab_pad <- unit(1, "lines")
dx_lab_radius <- unit(0.25, "cm")

start_color <- "#3053C2"
start_arrow_spec <- arrow(length = unit(0.15, "inches"))

ggplot() +
  xlim(-4, 12) +
  ylim(-0.1, 0.35) +
  geom_errorbarh(data = ipexample,
                 aes(xmin = admit, xmax = disch, y = 0.2),
                 height = 0.1) +
  geom_text(data = ipexample,
            aes(x = admit + 0.45, y = 0.225, label = paste0("Stay #", stay)),
            size = 6) +
  geom_vline(aes(xintercept = c(0, 7)),
             color = dx_color, linetype = "dashed", linewidth = 0.8) +
  geom_label(aes(x = 0, y = 0.04, label = "RSV Index\nDiagnosis"),
             color = "white", fill = dx_color, size = dx_fontsize,
             label.padding = dx_lab_pad,
             label.r = dx_lab_radius) +
  geom_label(aes(x = 7, y = 0.04, label = "7 Days Post\nDiagnosis"),
             color = "white", fill = dx_color, size = dx_fontsize,
             label.padding = dx_lab_pad,
             label.r = dx_lab_radius) +
  geom_text(aes(x = -3.6, y = 0.025,
                label = "Inpatient stay start date,\nsensitivity analysis"),
            size = 6, color = start_color) +
  geom_segment(aes(x = -3.95, xend = -3.975, y = 0.06, yend = 0.13),
               arrow = start_arrow_spec,
               color = start_color, linewidth = 0.7) +
  geom_text(aes(x = 1.4, y = 0.3,
                label = "Inpatient stay start date,\nmain analysis"),
            size = 6, color = start_color) +
  geom_segment(aes(x = 0.55, xend = 0.1, y = 0.26, yend = 0.21),
               arrow = start_arrow_spec,
               color = start_color, linewidth = 0.7) +
  scale_x_continuous(breaks = -4:12) +
  labs(x = "Day\n(Relative to RSV Index Diagnosis Date)", y = "") +
  theme_minimal(base_size = 22, base_family = "Inter") +
  theme(axis.text.y = element_blank(),
        axis.title.x = element_text(margin = margin(t = 0.8, unit = "cm")),
        panel.grid.major.x = element_blank(),
        panel.grid.minor.x = element_blank(),
        panel.grid.major.y = element_blank(),
        panel.grid.minor.y = element_blank(),
        plot.margin = margin(1, 1, 1, 1, "lines"),
        plot.background = element_rect(fill = "white"))

ggsave(filename = "stay_schematic.png", scale = 1.5, width = 13.05, height = 4)
