# Supplementary material for: Inpatient service utilization amongst infants diagnosed with Respiratory Syncytial Virus infection (RSV) in the United States
Source: PLoS One. 2025 Jan 13;20(1):e0317367. doi: 10.1371/journal.pone.0317367 (PMC11730397; doi:10.1371/journal.pone.0317367)
Supplement: S1 File — (ZIP) [file pone.0317367.s016.zip › S16_code_suppressed/1_paper/tables-figures.qmd]

---
title: "Results: Inpatient Services"
date: "`r Sys.time()`"
date-format: "YYYY-MM-DD HH:mm"

format:
  docx:
    filters:
      - ./docx-landscape.lua
    echo: false
    fig-width: 6.5
    fig-format: png
    fig-dpi: 1200
    reference-doc: ./styles.docx
---

```{r}
#| message: false
#| warning: false
source("setup.r")
```

::: landscape
# Tables 

**Table 1.** Sample characteristics among infants' first RSV-associated hospitalization during their first RSV season, stratified by RSV index diagnosis definition.

```{r}
#| label: tbl-sampchar-doc
#| tbl-cap: Sample characteristics among infants' first RSV-associated hospitalization during their first RSV season, stratified by RSV index diagnosis definition.
set_flextable_defaults(font.family = "Times New Roman",
                       font.size = 10,
                       padding = 0)

scout |>
  as_grouped_data(groups = "Variable_Group") |>
  as_flextable(hide_grouplabel = TRUE) |>
  add_header_row(values = c("RSV Definition",
                            rep(c("Specific", "Sensitive"), 3)),
                 colwidths = rep(1, 7)) |>
  add_header_row(values = c(" ", "CCAE", "MDCD", "CDM"),
                 colwidths = c(1, 2, 2, 2)) |>
  align(i = 1, j = 2:6, part = "header", align = "center") |>
  bold(i = 1, part = "header", bold = TRUE) |>
  border(i = 2:3, part = "header", border = fp_border(color = "white")) |>
  border(i = 3, part = "header",
         border.bottom = fp_border(color = "black")) |>
  compose(i = 3, j = 1, value = as_paragraph(" "), part = "header") |>
  add_header_row(values = c("Variable", rep("N (%)", 6)), top = FALSE,
                 colwidths = rep(1, 7)) |>
  italic(i = 3, j = 1, part = "header", italic = TRUE) |>
  italic(i = 4, part = "header", italic = TRUE) |>
  align(j = 2:7, align = "center", part = "all") |>
  bold(i = ~ !is.na(Variable_Group), bold = TRUE) |>
  padding(j = 2:7, padding.left = 4, padding.right = 4) |>
  padding(i = ~ is.na(Variable_Group), j = 1, padding.left = 25) |>
  vline(j = c(3, 5)) |>
  add_footer_lines(values = paste("Abbreviations: ", paste(c(
    "RSV, respiratory syncytial virus",
    "HS-CHD, hemodynamically significant congenital heart disease",
    "COMP, comprehensive",
    "IND, indemnity",
    "EPO, exclusive provider organization",
    "PPO, preferred provider organization",
    "CDHP, consumer-driven health plan",
    "HDHP, high-deductible health plan",
    "POS(WC), point of service (with or without capitation)",
    "HMO, health maintenance organization",
    "MA, medically attended",
    "LRTI, lower respiratory tract infection"
  ), collapse = "; "))) |>
  add_footer_lines(
    values = c("† Suppressed due to small cell count and merged into \"Other\".",
               "‡ Suppressed due to small cell count and merged into \"Preterm, 29–31 weeks\".")
  ) |>
  autofit()

```

\newpage

**Table 2.** Proportion of RSV-associated hospitalizations involving a given service/procedure or death, by MA RSV LRTI index diagnosis definition.

```{r}
#| label: tbl-primbin-sample-doc
#| tbl-cap: Proportion of RSV-associated hospitalizations involving a given service/procedure or death, by MA RSV LRTI index diagnosis definition.

cpout_doc |>
  flextable() |>
  separate_header() |>
  bold(i = ~ Outcome %in% c("Specific", "Sensitive")) |>
  align(j = cpoutw_mcols[cpoutw_mcols %like% "_N|_\\%"],
        align = "right",
        part = "all") |>
  align(j = cpoutw_mcols[cpoutw_mcols %like% "95"],
        align = "center",
        part = "all") |>
  align(i = 1, align = "center", part = "header") |>
  bold(i = 1, part = "header") |>
  hline(i = 1, part = "header") |>
  padding(i = ~ !(Outcome %in% c("Specific", "Sensitive")),
          padding.left = 15) |>
  hline(i = ~ Outcome == "Specific") |>
  surround(i = ~ Outcome == "Sensitive",
           border.top = fp_border(),
           border.bottom = fp_border()) |>
  vline(j = cpoutw_mcols[cpoutw_mcols %like% "95"][-3]) |>
  footnote(i = 1, j = 8, part = "header",
           ref_symbols = "a ",
           value = as_paragraph("Some counts and percentages suppressed due to small cell size. Confidence limits are not shown for these values.")) |>
  footnote(i = 2,
           j = cpoutw_mcols[cpoutw_mcols %like% "95"], part = "header",
           ref_symbols = "b ",
           value = as_paragraph("Non-parametric bootstrap percentile intervals.")
           ) |>
  footnote(i = ~ Outcome %like% "Spec",
           j = 1,
           ref_symbols = "c ",
           value = as_paragraph("RSV index diagnosis definition.")) |>
  footnote(i = ~ Outcome %like% "Sens",
           j = 1,
           ref_symbols = "c ",
           value = as_paragraph("RSV index diagnosis definition.")) |>
  footnote(i = ~ Outcome %like% "vent",
           j = 1,
           ref_symbols = "d ",
           value = as_paragraph("See Discussion for major limitations in ascertaining ventilation outcomes in payment claims data.")) |>
  add_footer_lines(values = as_paragraph(as_i("Abbreviations: "), paste(
    c("CCAE", "Merative MarketScan Commercial Claim and Encounters Database",
      "MDCD", "Multi-State Marketscan Medicaid",
      "CDM", "Optum's de-identified Clinformatics Data Mart Database",
      "ECMO, extracorporeal membrane oxygenation"),
    collapse = "; "
  ))) |>
  merge_v(part = "footer") |>
  ## set_caption("Proportion of RSV-associated hospitalizations involving a given service/procedure or death, by MA RSV LRTI index diagnosis definition.") |>
  fix_border_issues() |>
  autofit()

```


|
|

\newpage


**Table 3.** Distributions of length of inpatient stay and number of days spent in the intensive care unit (ICU), by MA RSV LRTI index diagnosis definition.

```{r}
#| label: tbl-primcont-sample-doc
#| tbl-cap: Length of inpatient stay (in days) and number of days spent in the intensive care unit, by MA RSV LRTI index diagnosis definition.

coprimout |>
  as_grouped_data(groups = "Analysis") |>
  as_flextable(hide_grouplabel = TRUE) |>
  separate_header() |>
  bold(i = ~ !is.na(Analysis)) |>
  bold(i = 1, part = "header") |>
  hline(i = 1, part = "header") |>
  padding(i = ~ is.na(Analysis), j = 1, padding.left = 15) |>
  align(i = ~ is.na(Analysis), j = 2:10, align = "center", part = "body") |>
  align(i = 2, align = "center", part = "header") |>
  vline(j = c(4, 7)) |>
  footnote(i = 2,
           j = c(4, 7, 10),
           ref_symbols = "a ",
           value = as_paragraph(c("Confidence intervals estimated using the non-parametric bootstrap percentile method (R = 9,999 replicates).")),
           part = "header") |>
  footnote(i = ~ Analysis %like% "Spec|Sens",
           j = 1,
           ref_symbols = c("b ", "b "),
           value = as_paragraph(c("RSV index diagnosis definition",
                                  "RSV index diagnosis definition"))) |>
  footnote(i = ~ Outcome == "ICU days", j = 1,
           ref_symbols = c("c ", "c "),
           value = as_paragraph(c("Number of days spent in ICU calculated among inpatient stays featuring at least one visit to the ICU.",
                                  "Number of days spent in ICU calculated among inpatient stays featuring at least one visit to the ICU."))) |>
  add_footer_lines(
    c("Abbreviations: MA, medically attended; RSV, respiratory syncytial virus; ICU, intensive care unit")
  ) |>
  merge_v(part = "footer") |>
  line_spacing(space = 1, part = "footer") |>
  ## set_caption("Distributions of length of inpatient stay and number of days spent in the intensive care unit (ICU), by MA RSV LRTI index diagnosis definition.") |>
  autofit() |>
  fix_border_issues()
```

:::

\newpage

# Figures


```{r}
#| label: fig-prim-comorb-bin
#| fig-cap: Select primary binary outcomes by comorbidity group. Note that y-axis differs for each panel, as informed by the data range. Color scale refers to infant comorbidity groups. Mechanical ventilation and in-hospital supplemental oxygen use are omitted due to likely data quality issues (see Discussion), while in-hospital death and extracorporeal membrane oxygenation are omitted due to potentially derivable small cell sizes in the Clinformatics data.
#| fig-width: 5.75
#| fig-asp: 1

combin_out[!outcome %like% "Mech|Supp.*in-hosp|Died|ECMO" &
             !(db == "CDM" & analysis == "sp" & outcome %like% "ECMO")] |>
  ggplot(aes(x = analysis, color = comorbid_grp, fill = comorbid_grp)) +
  geom_linerange(aes(ymin = ll95, ymax = ul95),
                 position = position_dodge(width = 0.4),
                 linewidth = 0.2) +
  geom_point(aes(y = prop),
             shape = 21, color = "white", stroke = 0.5, size = 2,
             position = position_dodge(width = 0.4)) +
  facet_grid(vars(outcome), vars(db),
             scales = "free_y",
             labeller = labeller(outcome = outcome_lablr_sentence)) +
  scale_x_discrete(labels = rsvdef_lablr) +
  scale_y_continuous(labels = scales::percent_format()) +
  scale_fill_viridis_d(name = "",
                       end = 0.8, labels = cglabs) +
  scale_color_viridis_d(name = "",
                        end = 0.8, labels = cglabs) +
  labs(x = "MA RSV LRTI Index Diagnosis", y = "Percent of Infants (95% CI)") +
  theme_few(base_size = 11, base_family = "Inter") +
  theme(
    legend.position = "top",
    legend.justification = "center",
    axis.title.x = element_text(margin = margin(t = 0.5, unit = "cm")),
    axis.title.y = element_text(margin = margin(r = 0.5, unit = "cm")),
    axis.text.x = element_text(size = 8),
    panel.border = element_rect(color = "gray"),
    panel.grid.major.y = element_line(
      linewidth = 0.2,
      color = "gray",
      linetype = "dashed"
    ),
    plot.background = element_blank(),
    strip.text.y = element_text(angle = 0, hjust = 0)
  )
```

\newpage

```{r}
#| label: fig-prim-comorb-cont
#| fig-cap: Primary continuous outcomes by comorbidity group. 95% confidence intervals calculated using the non-parametric bootstrap percentile method (R = 9,999 replicates). Colors refer to infant comorbidity groups. CCAE MarketScan Commercial Claims and Encounters; MDCD, MarketScan Multi-State Medicaid; CDM, Optum's de-identified Clinformatics Data Mart Database; RSV, respiratory syncytial virus; LRTI, lower respiratory tract infection; LOS, length of inpatient stay; ICU, intensive care unit.
#| fig-width: 5
#| fig-asp: 1.2
#| warning: false

cpcont |>
  ggplot(aes(x = forcats::fct_rev(outcome))) +
  geom_rect(aes(xmin = 1.5, xmax = 2.5, ymin = -Inf, ymax = Inf),
            fill = "gray95") +
  geom_rect(aes(xmin = 3.5, xmax = 4.5, ymin = -Inf, ymax = Inf),
            fill = "gray95") +
  geom_linerange(aes(ymin = ll95, ymax = ul95, color = db),
                 position = position_dodge(width = 0.6),
                 linewidth = 0.2) +
  geom_point(aes(y = mean, color = db),
             shape = 21, fill = "white",
             size = 1,
             position = position_dodge(width = 0.6)) +
  facet_grid(vars(comorbid_grp),
             vars(analysis),
             labeller = labeller(
               comorbid_grp = cglabs2,
               analysis = rsvdef_lablr
             )) +
  scale_x_discrete(labels = contout_lablr) +
  scale_color_viridis_d(name = "Database", end = 0.8) +
  coord_flip() +
  labs(x = "", y = "Days (Mean [95% CI])") +
  theme_few(base_family = "Inter") +
  theme(
    legend.position = "top",
    panel.border = element_rect(color = "gray"),
    strip.text.y = element_text(vjust = 1, hjust = 0, size = 7, angle = 0),
    axis.title.x = element_text(size = 9,
                                margin = margin(t = 0.5, unit = "cm")),
    axis.text.y = element_text(size = 7),
    plot.title = element_text(face = "bold")
  )

```
