# Supplementary material for: Inpatient service utilization amongst infants diagnosed with Respiratory Syncytial Virus infection (RSV) in the United States
Source: PLoS One. 2025 Jan 13;20(1):e0317367. doi: 10.1371/journal.pone.0317367 (PMC11730397; doi:10.1371/journal.pone.0317367)
Supplement: S1 File — (ZIP) [file pone.0317367.s016.zip › S16_code_suppressed/1_paper/suppfig_stability_binary.r]

source("setup.r")

################################################################################
## OVERALL (S6 FIGURE) ##
################################################################################

fpaths_off <- file.path(
  "data", datafiles_offset[datafiles_offset %like% "res_bin_R.*OFF"]
)

fpaths_nooff <- file.path(
  "data", datafiles_nooff[datafiles_nooff %like% "res_bin_R.*NO_OFF"]
)

offlabs <- str_extract(fpaths_off, "ccae|cdm|mdcd")
nofflabs <- str_extract(fpaths_nooff, "ccae|cdm|mdcd")

fmt_resbin <- function(dfile) {
  tmp <- fread(dfile)
  if (dfile %like% "cdm") {
    setnames(tmp, "N", "events")
    tmp[, ":="(N = NA, prop = NA)]
  }
  tmp[, .(outcome, analysis, events, N, prop)]
}

bincompare <- rbind(
  rbindlist(
    lapply(setNames(fpaths_off, offlabs), fmt_resbin),
    idcol = "db", fill = TRUE
  )[, offset := "Offset (Main)"][],
  rbindlist(
    lapply(setNames(fpaths_nooff, nofflabs), fmt_resbin),
    idcol = "db", fill = TRUE
  )[, offset := "No Offset (Stability)"][]
)

setnames(bincompare, "analysis", "rsvdef")
setkeyv(bincompare, c("db", "rsvdef", "offset", "outcome"))
bincompare[, offset := factor(
               offset,
               levels = sort(unique(bincompare$offset), decreasing = TRUE)
             )]
bincompare[, db := factor(toupper(db), levels = c("CCAE", "MDCD", "CDM"))]
bincompare[, rsvdef := factor(rsvdef, levels = c("sp", "se1"))]

get_cdm_n <- function(data) data[db == "cdm", as.numeric(str_remove(N, ","))]

bincompare[db == "CDM" & rsvdef == "sp", N := get_cdm_n(spn)]
bincompare[db == "CDM" & rsvdef == "se1", N := get_cdm_n(sen)]
bincompare[db == "CDM", prop := events / N]

binsegs <- dcast(bincompare, db + outcome + rsvdef ~ offset, value.var = "prop")

outcome_neworder <- bincompare[db == "CCAE" & rsvdef == "sp",
                               levels(forcats::fct_reorder(outcome, prop))]

bincompare[, outcome := factor(outcome, levels = outcome_neworder)]

bc <- bincompare[!(events < 5 & db == "CDM")] |>
  ggplot(aes(outcome, prop)) +
  geom_segment(data = binsegs,
               aes(y = `Offset (Main)`,
                   yend = `No Offset (Stability)`,
                   xend = outcome),
               linewidth = 0.3) +
  geom_point(aes(shape = offset, fill = offset),
             color = "black", size = 6, stroke = 1) +
  facet_grid(
    vars(rsvdef),
    vars(db),
    labeller = labeller(rsvdef = rsvdef_lablr)
  ) +
  scale_shape_manual(name = "Analysis", values = c(21, 22)) +
  scale_fill_manual(name = "Analysis", values = c("#489FB5", "#FFA62B")) +
  scale_x_discrete(labels = outcome_labs) +
  scale_y_continuous(labels = scales::percent_format()) +
  coord_flip() +
  labs(y = "Percentage of Hospitalizations", x = "") +
  theme_few(base_family = "Inter", base_size = 24) +
  theme(
    legend.position = "top",
    strip.background = element_blank(),
    panel.background = element_rect(color = "gray"),
    axis.title.x = element_text(margin = margin(t = 0.5, unit = "cm")),
    plot.margin = margin(),
    plot.background = element_rect(fill = "white", color = "white")
  )

bc

ggsave("bincompare.png", bc, width = 23 / 2, height = 11.9 / 2, scale = 2)

mdcd <- bincompare[db == "MDCD" &
                   outcome %in% c("chestimg", "icu_ind", "suppoxy_home")]

mdcd[outcome == "chestimg"]
mdcd[outcome == "icu_ind"]
mdcd[outcome == "suppoxy_home"]


################################################################################
## BY COMORBIDITY GROUP (S7 FIGURE) ##
################################################################################

fpaths_com <-
  c(datafiles_offset[datafiles_offset %like% "res_bin_comorb.*OFFSET"],
    datafiles_nooff[datafiles_nooff %like% "res_bin_comorb.*NO_OFFSET"])

dbcomlabs <- str_extract(fpaths_com, "ccae|mdcd|cdm")
offsetlabs <- str_extract(fpaths_com, "NO_OFFSET|OFFSET")

bccom <- lapply(seq_along(fpaths_com), \(x) {
  tmp <- fread(paste0("data/", fpaths_com[x]))
  tmp[, `:=`(db = dbcomlabs[x], offset = offsetlabs[x])]
  tmp
}) |> rbindlist(use.names = TRUE, fill = TRUE)
bccom[db == "cdm", prop := events / N]
setnames(bccom, "analysis", "rsvdef")
bccom[, `:=`(db = factor(toupper(db), levels = c("CCAE", "MDCD", "CDM")),
             rsvdef = factor(rsvdef, levels = c("sp", "se1")),
             offset = factor(offset, levels = c("OFFSET", "NO_OFFSET")))]

bccom_segs <- dcast(bccom,
                    db + rsvdef + outcome + comorbid_grp ~ offset,
                    value.var = "prop")

bccom_segs[, diff := NO_OFFSET - OFFSET]
bccom_segs[comorbid_grp == "B"]
bccom_segs[comorbid_grp == "B" & db == "CCAE"]
bccom_segs[db == "MDCD" & outcome %in% c("chestimg", "icu_ind"),
           range(diff)]
bccom_segs[diff == max(diff)]

offset_lablr <- c("OFFSET" = "Offset (Main)",
                  "NO_OFFSET" = "No Offset (Stability)")

bccom[, outcome := factor(outcome, levels = outcome_neworder)]

bccomp <- bccom[!(events < 5 & db == "CDM")] |>
  ggplot(aes(outcome, prop)) +
  geom_segment(aes(y = 0, yend = prop, xend = outcome),
               linewidth = 0.3, linetype = "dashed", color = "gray") +
  geom_segment(data = bccom_segs,
               aes(y = OFFSET,
                   yend = NO_OFFSET,
                   xend = outcome),
               linewidth = 0.3) +
  geom_point(aes(shape = offset, fill = offset),
             color = "black", size = 4, stroke = 1) +
  facet_grid(
    vars(comorbid_grp, rsvdef),
    vars(db),
    labeller = labeller(rsvdef = rsvdef_lablr)
  ) +
  scale_shape_manual(name = "Analysis",
                     labels = offset_lablr,
                     values = c(21, 22)) +
  scale_fill_manual(name = "Analysis",
                    labels = offset_lablr,
                    values = c("#489FB5", "#FFA62B")) +
  scale_x_discrete(labels = outcome_labs) +
  scale_y_continuous(labels = scales::percent_format()) +
  coord_flip() +
  labs(y = "Percentage of Hospitalizations", x = "") +
  theme_few(base_family = "Inter", base_size = 16) +
  theme(
    legend.position = "top",
    strip.background = element_blank(),
    panel.background = element_rect(color = "gray"),
    axis.title.x = element_text(margin = margin(t = 0.5, unit = "cm")),
    axis.text.y = element_text(size = 11),
    plot.margin = margin(),
    plot.background = element_rect(fill = "white", color = "white")
  )

bccomp

bccomp_w <- 9
bccomp_h <- 5.25

ggsave("bincompare_com.png",
       bccomp,
       width = bccomp_w,
       height = bccomp_h,
       scale = 2)
