# Supplementary material for: Inpatient service utilization amongst infants diagnosed with Respiratory Syncytial Virus infection (RSV) in the United States
Source: PLoS One. 2025 Jan 13;20(1):e0317367. doi: 10.1371/journal.pone.0317367 (PMC11730397; doi:10.1371/journal.pone.0317367)
Supplement: S1 File — (ZIP) [file pone.0317367.s016.zip › S16_code_suppressed/1_paper/docx-landscape.lua]

# script credit: https://stackoverflow.com/a/73787848/3785109
local ooxml = function (s)
  return pandoc.RawBlock('openxml', s)
end

local end_portrait_section = ooxml
  '<w:p><w:pPr><w:sectPr></w:sectPr></w:pPr></w:p>'

local end_landscape_section = ooxml [[
<w:p>
  <w:pPr>
    <w:sectPr>
      <w:pgSz w:h="11906" w:w="16838" w:orient="landscape" />
    </w:sectPr>
  </w:pPr>
</w:p>
]]

function Div (div)
  if div.classes:includes 'landscape' then
    div.content:insert(1, end_portrait_section)
    div.content:insert(end_landscape_section)
    return div
  end
end
