# Supplementary material for: Inpatient service utilization amongst infants diagnosed with Respiratory Syncytial Virus infection (RSV) in the United States
Source: PLoS One. 2025 Jan 13;20(1):e0317367. doi: 10.1371/journal.pone.0317367 (PMC11730397; doi:10.1371/journal.pone.0317367)
Supplement: S1 File — (ZIP) [file pone.0317367.s016.zip › S16_code_suppressed/1_paper/data/corrected_cdm_tab_res_cont/tab_res_cont_comorb_RSV_DT_NO_OFFSET_cdm.csv.ARCHIVE]

analysis	comorbid_grp	outcome	min	q25	median	mean	q75	max
se1	A	days_icu_tot	0	0	0	1.07232704402516	0	66
se1	A	los_inp	1	3	4	4.65172955974843	5	66
se1	A	los_inp_icu0	1	3	3	3.8871692461308	5	27
se1	A	los_inp_icu1	1	4	6	7.48243992606285	9	66
se1	B	days_icu_tot	0	0	0	3.7710843373494	3	201
se1	B	los_inp	1	3	6	9.98795180722892	9	248
se1	B	los_inp_icu0	1	3	4	6.81456953642384	6	135
se1	B	los_inp_icu1	2	6	8	14.8775510204082	13.75	248
se1	C	days_icu_tot	0	0	0	1.7487922705314	2	29
se1	C	los_inp	1	3	4	5.93236714975845	6	116
se1	C	los_inp_icu0	1	3	3	4.39115646258503	5	116
se1	C	los_inp_icu1	2	5	7	9.70833333333333	10	114
sp	A	days_icu_tot	0	0	0	1.2082336045955	0	66
sp	A	los_inp	1	3	4	4.88224030636668	6	66
sp	A	los_inp_icu0	1	3	4	4.03280757097792	5	27
sp	A	los_inp_icu1	1	4	6	7.55357142857143	9	66
sp	B	days_icu_tot	0	0	0	4.15606936416185	4	201
sp	B	los_inp	1	3	6	10.3872832369942	9	248
sp	B	los_inp_icu0	1	3	4	7.2621359223301	6	135
sp	B	los_inp_icu1	2	6	8	14.9857142857143	13	248
sp	C	days_icu_tot	0	0	0	1.85240963855422	3	28
sp	C	los_inp	1	3	4	6.12349397590362	7	116
sp	C	los_inp_icu0	1	3	4	4.66150442477876	5	116
sp	C	los_inp_icu1	2	5	7	9.24056603773585	10	114
