# Supplementary material for: Inpatient service utilization amongst infants diagnosed with Respiratory Syncytial Virus infection (RSV) in the United States
Source: PLoS One. 2025 Jan 13;20(1):e0317367. doi: 10.1371/journal.pone.0317367 (PMC11730397; doi:10.1371/journal.pone.0317367)
Supplement: S1 File — (ZIP) [file pone.0317367.s016.zip › S16_code_suppressed/1_paper/data/corrected_cdm_tab_res_cont/tab_res_cont_RSV_DT_NO_OFFSET.csv]

analysis	outcome	N	min	q25	mean	median	q75	max	ll95	ul95
se1	days_icu_tot	879	1	3	5.81911262798635	4	6	201	5.27858085541909	6.57810370202649
se1	los_inp	3621	1	3	5.31151615575808	4	6	248	5.0745044429255	5.594002050581
se1	los_inp_icu0	2742	1	3	4.15645514223195	3	5	135	4.00225408023219	4.35052179558431
se1	los_inp_icu1	879	1	5	8.91467576791809	6	9	248	8.14421508760885	9.91909281456737
sp	days_icu_tot	786	1	3	5.69083969465649	4	6	201	5.18633791820326	6.36608077736428
sp	los_inp	2926	1	3	5.4894053315106	4	6	248	5.24774436090226	5.76968557758031
sp	los_inp_icu0	2140	1	3	4.32102803738318	4	5	135	4.14511542156545	4.53457987905443
sp	los_inp_icu1	786	1	5	8.6704834605598	6	9	248	7.97347980758152	9.55191029792746
