# Supplementary material for: Inpatient service utilization amongst infants diagnosed with Respiratory Syncytial Virus infection (RSV) in the United States
Source: PLoS One. 2025 Jan 13;20(1):e0317367. doi: 10.1371/journal.pone.0317367 (PMC11730397; doi:10.1371/journal.pone.0317367)
Supplement: S1 File — (ZIP) [file pone.0317367.s016.zip › S16_code_suppressed/1_paper/data/corrected_cdm_tab_res_cont/reformat_corrected.r]

library(data.table)
library(stringr)

################################################################################
## Corrected days_icu_tot numbers ##
################################################################################

corrfiles <- list.files(pattern = "csv", full.names = TRUE)

sumfiles_all <- corrfiles[corrfiles %like% "cont_RSV"]
sumfiles_all_names <- str_extract(sumfiles_all, "RSV_DT.*(?=.csv)")

sumfiles_comorb <- corrfiles[corrfiles %like% "comorb_RSV"]
sumfiles_comorb_names <- str_extract(sumfiles_comorb, "RSV_DT.*(?=.csv)")

cont_all <- lapply(setNames(sumfiles_all, sumfiles_all_names), fread)
cont_comorb <- lapply(setNames(sumfiles_comorb, sumfiles_comorb_names), fread)


################################################################################
## Exported files from Databricks ##
################################################################################

mainfiles <- list.files("..", pattern = "cont.*cdm", full.names = TRUE)

sumfiles_main_all <- mainfiles[mainfiles %like% "cont_dist"]
sumfiles_main_all_names <- str_extract(sumfiles_main_all, "RSV_DT.*(?=_cdm)")

sumfiles_main_comorb <- mainfiles[mainfiles %like% "cont_comorb"]
sumfiles_main_comorb_names <- str_extract(
  sumfiles_main_comorb, "RSV_DT.*(?=_cdm)"
)

standardize_days_icu_name <- function(data) {
  tmp <- fread(data)
  tmp[outcome %like% "days_icu",
      outcome := str_remove(outcome, "_icu1")]
  tmp
}

main_all <- lapply(setNames(sumfiles_main_all, sumfiles_main_all_names),
                   standardize_days_icu_name)

main_comorb <- lapply(
  setNames(sumfiles_main_comorb, sumfiles_main_comorb_names),
  standardize_days_icu_name
)


################################################################################
## COMPARE NUMBERS BETWEEN FILES ##
################################################################################

# Overall (distribution points)
compare_all <- merge(
  rbindlist(cont_all, idcol = "scenario"),
  rbindlist(main_all, idcol = "scenario"),
  by = c("scenario", "analysis", "outcome")
)[, -c("N", "ll95", "ul95")]

diffs_all <- compare_all[, .(
  analysis = analysis,
  outcome = outcome,
  diff_min = min.x - min.y,
  diff_q25 = q25.x - q25.y,
  diff_med = median.x - median.y,
  diff_mean = mean.x - mean.y,
  diff_q75 = q75.x - q75.y,
  diff_max = max.x - max.y
)]

## should (and does) resolve to TRUE
all(colSums(diffs_all[, -c("analysis", "outcome")]) == 0)


# Overall (confidence intervals)
main_boot_files <- list.files("..", pattern = "boot.*cdm", full.names = TRUE)
main_boot_names <- str_extract(main_boot_files, "RSV_DT.*(?=_cdm)")
main_boots <- lapply(setNames(main_boot_files, main_boot_names), fread)

main_boots_std <- rbindlist(main_boots,
                            idcol = "scenario")[!stratum %like% "com",
                                                .(scenario,
                                                  analysis = stratum,
                                                  outcome = variable,
                                                  ll95,
                                                  ul95)]
main_boots_std[, analysis := fcase(analysis == "bsp", "sp",
                                   analysis == "bse", "se1")]

compare_cis <- merge(
  rbindlist(cont_all,
            idcol = "scenario")[, .(scenario, analysis, outcome, ll95, ul95)],
  main_boots_std,
  by = c("scenario", "analysis", "outcome")
)

## NOTE: There are small differences between the CIs in each set of files
##       due to the stochasticity in the bootstrap procedure. The "corrected"
##       files were likely run under a different seed.
compare_cis[, .(scenario = scenario,
                analysis = analysis,
                outcome = outcome,
                diff_ll95 = ll95.x - ll95.y,
                diff_ul95 = ul95.x - ul95.y)]


# Comorbidity group-specific
## Remove days_icu_tot, because we know these are different
compare_comorb <- merge(
  rbindlist(cont_comorb, idcol = "scenario"),
  rbindlist(main_comorb, idcol = "scenario"),
  by = c("scenario", "analysis", "comorbid_grp", "outcome")
)[, -c("ll95", "ul95")]

diffs_comorb <- compare_comorb[!outcome %like% "days_icu", .(
  analysis = analysis,
  outcome = outcome,
  comorbid_grp = comorbid_grp,
  diff_min = min.x - min.y,
  diff_q25 = q25.x - q25.y,
  diff_med = median.x - median.y,
  diff_mean = mean.x - mean.y,
  diff_q75 = q75.x - q75.y,
  diff_max = max.x - max.y
)]

## should (and does) resolve to TRUE
all(colSums(diffs_comorb[, -c("analysis", "outcome", "comorbid_grp")]) == 0)


################################################################################
## REPLACE COMORBIDITY GROUP-SPECIFIC NUMBERS IN ANALYSIS FILES ##
################################################################################

correct_days_icu <- function(scenario) {
  tmp <- rbindlist(
    list(
      cont_comorb[[scenario]][outcome == "days_icu_tot"],
      main_comorb[[scenario]][!outcome == "days_icu_tot"]
    ),
    use.names = TRUE,
    fill = TRUE
  )[, -c("ll95", "ul95")]
  setkeyv(tmp, c("analysis", "outcome", "comorbid_grp"))
  tmp
}

main_corr_offset <- correct_days_icu("RSV_DT_OFFSET")
main_corr_no_offset <- correct_days_icu("RSV_DT_NO_OFFSET")

## Write corrected files
fwrite(
  main_corr_offset,
  sumfiles_main_comorb[sumfiles_main_comorb %like% "RSV_DT_OFFSET"]
)

fwrite(
  main_corr_no_offset,
  sumfiles_main_comorb[sumfiles_main_comorb %like% "RSV_DT_NO_OFFSET"]
)
