# Supplementary material for: Inpatient service utilization amongst infants diagnosed with Respiratory Syncytial Virus infection (RSV) in the United States
Source: PLoS One. 2025 Jan 13;20(1):e0317367. doi: 10.1371/journal.pone.0317367 (PMC11730397; doi:10.1371/journal.pone.0317367)
Supplement: S1 File — (ZIP) [file pone.0317367.s016.zip › S16_code_suppressed/1_paper/data/corrected_cdm_tab_res_cont/tab_res_cont_comorb_RSV_DT_OFFSET_cdm.csv.ARCHIVE]

analysis	comorbid_grp	outcome	min	q25	median	mean	q75	max
se1	A	days_icu_tot	0	0	0	1.07232704402516	0	66
se1	A	los_inp	1	3	4	4.64819182389937	5	66
se1	A	los_inp_icu0	1	3	3	3.88517224163754	5	27
se1	A	los_inp_icu1	1	4	6	7.4731977818854	9	66
se1	B	days_icu_tot	0	0	0	3.7710843373494	3	201
se1	B	los_inp	1	3	6	9.29718875502008	9	230
se1	B	los_inp_icu0	1	3	4	6.05298013245033	6	45
se1	B	los_inp_icu1	2	6	8	14.2959183673469	12.75	230
se1	C	days_icu_tot	0	0	0	1.7463768115942	2	29
se1	C	los_inp	1	3	4	5.83454106280193	6	114
se1	C	los_inp_icu0	1	3	3	4.27891156462585	5	56
se1	C	los_inp_icu1	2	5	7	9.64583333333333	10	114
sp	A	days_icu_tot	0	0	0	1.2082336045955	0	66
sp	A	los_inp	1	3	4	4.86931546194351	6	66
sp	A	los_inp_icu0	1	3	4	4.02776025236593	5	27
sp	A	los_inp_icu1	1	4	6	7.51587301587302	9	66
sp	B	days_icu_tot	0	0	0	4.15606936416185	4	201
sp	B	los_inp	1	3	6	9.61849710982659	9	230
sp	B	los_inp_icu0	1	3	4	6.14563106796117	6	50
sp	B	los_inp_icu1	2	6	8	14.7285714285714	13	230
sp	C	days_icu_tot	0	0	0	1.84939759036145	3	28
sp	C	los_inp	1	3	4	6.00150602409639	7	114
sp	C	los_inp_icu0	1	3	4	4.51548672566372	5	56
sp	C	los_inp_icu1	2	5	7	9.16981132075472	10	114
