# Supplementary material for: Inpatient service utilization amongst infants diagnosed with Respiratory Syncytial Virus infection (RSV) in the United States
Source: PLoS One. 2025 Jan 13;20(1):e0317367. doi: 10.1371/journal.pone.0317367 (PMC11730397; doi:10.1371/journal.pone.0317367)
Supplement: S1 File — (ZIP) [file pone.0317367.s016.zip › S16_code_suppressed/1_paper/data/corrected_cdm_tab_res_cont/tab_res_cont_RSV_DT_OFFSET.csv]

analysis	outcome	N	min	q25	mean	median	q75	max	ll95	ul95
se1	days_icu_tot	879	1	3	5.81683731513083	4	6	201	5.27858085541909	6.57564816040423
se1	los_inp	3621	1	3	5.23916045291356	4	6	230	5.02390635680109	5.49801777170198
se1	los_inp_icu0	2742	1	3	4.08898614150255	3	5	56	3.97443390845162	4.2100771672728
se1	los_inp_icu1	879	1	5	8.82707622298066	6	9	230	8.07371844697659	9.76798580207671
sp	days_icu_tot	786	1	3	5.6882951653944	4	6	201	5.1839122956768	6.36178339456659
sp	los_inp	2926	1	3	5.40704032809296	4	6	230	5.19473684210526	5.65555365686945
sp	los_inp_icu0	2140	1	3	4.23271028037383	4	5	56	4.11094997498489	4.36675188286399
sp	los_inp_icu1	786	1	5	8.60432569974555	6	9	230	7.93207334926234	9.45342881500426
