# Supplementary material for: Inpatient service utilization amongst infants diagnosed with Respiratory Syncytial Virus infection (RSV) in the United States
Source: PLoS One. 2025 Jan 13;20(1):e0317367. doi: 10.1371/journal.pone.0317367 (PMC11730397; doi:10.1371/journal.pone.0317367)
Supplement: S1 File — (ZIP) [file pone.0317367.s016.zip › S16_code_suppressed/1_paper/data/corrected_cdm_tab_res_cont/tab_res_cont_comorb_RSV_DT_NO_OFFSET.csv]

analysis	outcome	comorbid_grp	min	q25	median	mean	q75	max	ll95	ul95
se1	days_icu_tot	A	1	3	4	5.04251386321627	6	66	4.62414499310287	5.52739971229607
se1	days_icu_tot	B	1	3	5	9.58163265306122	8	201	5.95772727272727	15.2951927337173
se1	days_icu_tot	C	1	3	4	6.03333333333333	7	29	5.3387054104796	6.78166271363022
se1	los_inp	A	1	3	4	4.65172955974843	5	66	4.4962748478014	4.81813708388275
se1	los_inp	B	1	3	6	9.98795180722892	9	248	7.69827268609392	13.0357804232804
se1	los_inp	C	1	3	4	5.93236714975845	6	116	5.3910298913105	6.57104821389437
se1	los_inp_icu0	A	1	3	3	3.8871692461308	5	27	3.78646505369644	3.98757222819781
se1	los_inp_icu0	B	1	3	4	6.81456953642384	6	135	5.09832067173131	9.31970414959016
se1	los_inp_icu0	C	1	3	3	4.39115646258503	5	116	3.99804512767147	4.95128471962966
se1	los_inp_icu1	A	1	4	6	7.48243992606285	9	66	6.91979776621123	8.09573262032085
se1	los_inp_icu1	B	2	6	8	14.8775510204082	13.75	248	10.3242845786963	21.8838328338328
se1	los_inp_icu1	C	2	5	7	9.70833333333333	10	114	8.33333333333333	11.3285666563881
sp	days_icu_tot	A	1	3	4	5.00793650793651	6	66	4.62548505785653	5.43526510715318
sp	days_icu_tot	B	1	3	5	10.2714285714286	8.75	201	6.18862028301887	17.1467166979362
sp	days_icu_tot	C	1	3	4	5.80188679245283	7	28	5.19069776213226	6.45735789036928
sp	los_inp	A	1	3	4	4.88224030636668	6	66	4.71900894085571	5.05404242149655
sp	los_inp	B	1	3	6	10.3872832369942	9	248	7.59295789183982	14.1772142857143
sp	los_inp	C	1	3	4	6.12349397590362	7	116	5.58653686703837	6.776447944007
sp	los_inp_icu0	A	1	3	4	4.03280757097792	5	27	3.92515656876592	4.14277141052252
sp	los_inp_icu0	B	1	3	4	7.2621359223301	6	135	5	10.4652647204354
sp	los_inp_icu0	C	1	3	4	4.66150442477876	5	116	4.21894873731018	5.29917248295955
sp	los_inp_icu1	A	1	4	6	7.55357142857143	9	66	7.038528248995	8.13417673922268
sp	los_inp_icu1	B	2	6	8	14.9857142857143	13	248	9.90263888888889	23.3866666666667
sp	los_inp_icu1	C	2	5	7	9.24056603773585	10	114	8.04	10.6896330275229
