# Supplementary material for: Inpatient service utilization amongst infants diagnosed with Respiratory Syncytial Virus infection (RSV) in the United States
Source: PLoS One. 2025 Jan 13;20(1):e0317367. doi: 10.1371/journal.pone.0317367 (PMC11730397; doi:10.1371/journal.pone.0317367)
Supplement: S1 File — (ZIP) [file pone.0317367.s016.zip › S16_code_suppressed/1_paper/data/corrected_cdm_tab_res_cont/tab_res_cont_comorb_RSV_DT_OFFSET.csv]

analysis	outcome	comorbid_grp	min	q25	median	mean	q75	max	ll95	ul95
se1	days_icu_tot	A	1	3	4	5.04251386321627	6	66	4.62414499310287	5.52739971229607
se1	days_icu_tot	B	1	3	5	9.58163265306122	8	201	5.95772727272727	15.2951927337173
se1	days_icu_tot	C	1	3	4	6.025	7	29	5.33512366139725	6.76877403846154
se1	los_inp	A	1	3	4	4.64819182389937	5	66	4.4933202917095	4.81499542832486
se1	los_inp	B	1	3	6	9.29718875502008	9	230	7.3593266039823	11.9721184344928
se1	los_inp	C	1	3	4	5.83454106280193	6	114	5.34739573064132	6.38490971397909
se1	los_inp_icu0	A	1	3	3	3.88517224163754	5	27	3.78386716011253	3.98608758384839
se1	los_inp_icu0	B	1	3	4	6.05298013245033	6	45	4.99230471079308	7.32532239977572
se1	los_inp_icu0	C	1	3	3	4.27891156462585	5	56	3.9846371566444	4.61702606862181
se1	los_inp_icu1	A	1	4	6	7.4731977818854	9	66	6.911045475674	8.0832610297352
se1	los_inp_icu1	B	2	6	8	14.2959183673469	12.75	230	9.96101332877649	20.8642308975642
se1	los_inp_icu1	C	2	5	7	9.64583333333333	10	114	8.29884017267384	11.2524402338449
sp	days_icu_tot	A	1	3	4	5.00793650793651	6	66	4.62548505785653	5.43526510715318
sp	days_icu_tot	B	1	3	5	10.2714285714286	8.75	201	6.18862028301887	17.1467166979362
sp	days_icu_tot	C	1	3	4	5.79245283018868	7	28	5.18516763208706	6.44724880108304
sp	los_inp	A	1	3	4	4.86931546194351	6	66	4.70800704919357	5.04025028904005
sp	los_inp	B	1	3	6	9.61849710982659	9	230	7.33323108384458	12.9736555342549
sp	los_inp	C	1	3	4	6.00150602409639	7	114	5.53078893104767	6.55657309094809
sp	los_inp_icu0	A	1	3	4	4.02776025236593	5	27	3.92001604449757	4.13720614599185
sp	los_inp_icu0	B	1	3	4	6.14563106796117	6	50	4.84480842911877	7.71177427427427
sp	los_inp_icu0	C	1	3	4	4.51548672566372	5	56	4.19832715427255	4.89039855072464
sp	los_inp_icu1	A	1	4	6	7.51587301587302	9	66	7.00572808977523	8.09626940481175
sp	los_inp_icu1	B	2	6	8	14.7285714285714	13	230	9.90263888888889	22.5210114942529
sp	los_inp_icu1	C	2	5	7	9.16981132075472	10	114	7.98825581395349	10.6192886677865
