# Supplementary material for: Inpatient service utilization amongst infants diagnosed with Respiratory Syncytial Virus infection (RSV) in the United States
Source: PLoS One. 2025 Jan 13;20(1):e0317367. doi: 10.1371/journal.pone.0317367 (PMC11730397; doi:10.1371/journal.pone.0317367)
Supplement: S1 File — (ZIP) [file pone.0317367.s016.zip › S16_code_suppressed/1_paper/data/tab_res_bin_RSV_DT_OFFSET_ccae.csv]

outcome	analysis	events	N	prop	ll95	ul95
chestimg	se1	3235	8807	0.3673	0.3573	0.3774
ecmo	se1	13	8807	0.0015	0.0008	0.0026
icu_ind	se1	2066	8807	0.2346	0.2259	0.2436
inp_death	se1	15	8807	0.0017	1.00E-03	0.0028
mechvent	se1	49	8807	0.0056	0.0042	0.0074
mechvent_non	se1	67	8807	0.0076	0.006	0.0097
suppoxy_home	se1	324	8807	0.0368	0.033	0.0409
suppoxy_ip	se1	1296	8807	0.1472	0.1399	0.1547
chestimg	sp	2213	5811	0.3808	0.3684	0.3934
ecmo	sp	5	5811	0.0009	0.0003	0.0021
icu_ind	sp	1583	5811	0.2724	0.2611	0.284
inp_death	sp	6	5811	0.001	4.00E-04	0.0023
mechvent	sp	38	5811	0.0065	0.0047	0.009
mechvent_non	sp	52	5811	0.0089	0.0068	0.0117
suppoxy_home	sp	157	5811	0.027	0.0231	0.0315
suppoxy_ip	sp	883	5811	0.152	0.143	0.1614
