# Supplementary material for: Inpatient service utilization amongst infants diagnosed with Respiratory Syncytial Virus infection (RSV) in the United States
Source: PLoS One. 2025 Jan 13;20(1):e0317367. doi: 10.1371/journal.pone.0317367 (PMC11730397; doi:10.1371/journal.pone.0317367)
Supplement: S1 File — (ZIP) [file pone.0317367.s016.zip › S16_code_suppressed/1_paper/data/tab_res_cont_dist_RSV_DT_OFFSET_ccae.csv]

analysis	outord	outcome	comorbid_grp	N	q25	median	q75	max	mean	ll95	ul95
sp	1	los_inp	tot	5811	2	3	5	279	4.69456	4.53795	4.8656
sp	2	los_inp_icu1	tot	1583	4	6	9	85	7.23703	6.94188	7.5439
sp	3	los_inp_icu0	tot	4228	2	3	4	279	3.74306	3.56599	3.9553
sp	4	days_icu_tot	tot	1583	3	5	8	85	6.5381	6.24826	6.8427
se1	1	los_inp	tot	8807	2	3	5	286	5.25472	5.05916	5.46259
se1	2	los_inp_icu1	tot	2066	4	5	8	286	7.53292	7.13311	7.99274
se1	3	los_inp_icu0	tot	6741	2	3	4	279	4.55724	4.33689	4.79232
se1	4	days_icu_tot	tot	2066	3	5	8	99	6.63986	6.33591	6.96515
sp	1	los_inp	A	3985	2	3	5	279	4.06765	3.91619	4.25922
sp	2	los_inp_icu1	A	997	4	5	8	36	6.31081	6.06118	6.57472
sp	3	los_inp_icu0	A	2988	2	3	4	279	3.32037	3.15462	3.55991
sp	4	days_icu_tot	A	997	3	5	7	31	5.66452	5.41825	5.92076
se1	1	los_inp	A	5599	2	3	5	279	3.78635	3.67476	3.92517
se1	2	los_inp_icu1	A	1195	4	5	7	43	6.13265	5.89791	6.3841
se1	3	los_inp_icu0	A	4404	1	3	4	279	3.1507	3.03837	3.31199
se1	4	days_icu_tot	A	1195	3	4	7	41	5.49377	5.27113	5.73054
sp	1	los_inp	B	349	3	4	8	103	8.043	6.84527	9.3639
sp	2	los_inp_icu1	B	125	5	7	12	77	11.2587	9.288	13.44
sp	3	los_inp_icu0	B	224	2	4	5.5	103	6.2489	4.86607	7.9286
sp	4	days_icu_tot	B	125	4	7	11	77	10.6332	8.648	12.832
se1	1	los_inp	B	875	3	5	10	146	12.5522	11.1611	14.0149
se1	2	los_inp_icu1	B	261	4	7	12	105	11.4072	9.6398	13.4521
se1	3	los_inp_icu0	B	614	2	4	10	146	13.0432	11.2296	14.9218
se1	4	days_icu_tot	B	261	4	6	10	99	10.3638	8.7586	12.2107
sp	1	los_inp	C	1477	2	4	6	90	5.5912	5.26405	5.94042
sp	2	los_inp_icu1	C	461	4	6	10	85	8.14871	7.55531	8.81128
sp	3	los_inp_icu0	C	1016	2	3	5	90	4.4301	4.0689	4.8189
sp	4	days_icu_tot	C	461	4	6	9	85	7.31583	6.74187	7.96312
se1	1	los_inp	C	2333	2	4	7	286	6.04366	5.6661	6.48135
se1	2	los_inp_icu1	C	610	4	6	10	286	8.62728	7.71475	9.87377
se1	3	los_inp_icu0	C	1723	2	3	5	119	5.12872	4.7574	5.5386
se1	4	days_icu_tot	C	610	3	5	9	85	7.30112	6.75574	7.89672
