# Supplementary material for: Inpatient service utilization amongst infants diagnosed with Respiratory Syncytial Virus infection (RSV) in the United States
Source: PLoS One. 2025 Jan 13;20(1):e0317367. doi: 10.1371/journal.pone.0317367 (PMC11730397; doi:10.1371/journal.pone.0317367)
Supplement: S1 File — (ZIP) [file pone.0317367.s016.zip › S16_code_suppressed/1_paper/data/tab_res_cont_dist_RSV_DT_NO_OFFSET_cdm.csv]

analysis	outcome	min	q25	median	mean	q75	max
se1	days_icu_tot_icu1	1	3	4	5.81911262798635	6	201
se1	los_inp	1	3	4	5.31151615575808	6	248
se1	los_inp_icu0	1	3	3	4.15645514223195	5	135
se1	los_inp_icu1	1	5	6	8.91467576791809	9	248
sp	days_icu_tot_icu1	1	3	4	5.69083969465649	6	201
sp	los_inp	1	3	4	5.4894053315106	6	248
sp	los_inp_icu0	1	3	4	4.32102803738318	5	135
sp	los_inp_icu1	1	5	6	8.6704834605598	9	248
