# Supplementary material for: Inpatient service utilization amongst infants diagnosed with Respiratory Syncytial Virus infection (RSV) in the United States
Source: PLoS One. 2025 Jan 13;20(1):e0317367. doi: 10.1371/journal.pone.0317367 (PMC11730397; doi:10.1371/journal.pone.0317367)
Supplement: S1 File — (ZIP) [file pone.0317367.s016.zip › S16_code_suppressed/1_paper/data/tab_res_bin_RSV_DT_OFFSET_mdcd.csv]

outcome	analysis	events	N	prop	ll95	ul95
chestimg	se1	7485	22081	0.339	0.3328	0.3453
ecmo	se1	25	22081	0.0011	0.0008	0.0017
icu_ind	se1	4560	22081	0.2065	0.2012	0.2119
inp_death	se1	47	22081	0.0021	1.60E-03	0.0028
mechvent	se1	209	22081	0.0095	0.0083	0.0108
mechvent_non	se1	233	22081	0.0106	0.0093	0.012
suppoxy_home	se1	493	22081	0.0223	0.0205	0.0244
suppoxy_ip	se1	3244	22081	0.1469	0.1423	0.1516
chestimg	sp	4729	13668	0.346	0.3381	0.354
ecmo	sp	17	13668	0.0012	0.0008	0.002
icu_ind	sp	3485	13668	0.255	0.2477	0.2624
inp_death	sp	13	13668	0.001	5.00E-04	0.0016
mechvent	sp	111	13668	0.0081	0.0067	0.0098
mechvent_non	sp	127	13668	0.0093	0.0078	0.011
suppoxy_home	sp	210	13668	0.0154	0.0134	0.0176
suppoxy_ip	sp	2120	13668	0.1551	0.1491	0.1613
