# Supplementary material for: Inpatient service utilization amongst infants diagnosed with Respiratory Syncytial Virus infection (RSV) in the United States
Source: PLoS One. 2025 Jan 13;20(1):e0317367. doi: 10.1371/journal.pone.0317367 (PMC11730397; doi:10.1371/journal.pone.0317367)
Supplement: S1 File — (ZIP) [file pone.0317367.s016.zip › S16_code_suppressed/1_paper/data/tab_sampchar_RSV_DT_NO_OFFSET_ccae.csv]

variable	analysis	level	N	prop
yrdob	se1	2016	1953	0.221755422
yrdob	se1	2017	2224	0.252526399
yrdob	se1	2018	2275	0.258317248
yrdob	se1	2019	2261	0.256727603
yrdob	se1	2020	94	0.010673328
yrdob	sp	2016	1217	0.209430391
yrdob	sp	2017	1399	0.240750301
yrdob	sp	2018	1526	0.262605404
yrdob	sp	2019	1615	0.277921184
yrdob	sp	2020	54	0.009292721
birth_month	se1	January	699	0.079368684
birth_month	se1	February	365	0.041444306
birth_month	se1	March	215	0.024412399
birth_month	se1	April	340	0.038605655
birth_month	se1	May	613	0.069603724
birth_month	se1	June	705	0.08004996
birth_month	se1	July	766	0.086976269
birth_month	se1	August	876	0.099466334
birth_month	se1	September	994	0.112864767
birth_month	se1	October	1201	0.136368798
birth_month	se1	November	1147	0.130237311
birth_month	se1	December	886	0.100601794
birth_month	sp	January	471	0.081053175
birth_month	sp	February	212	0.036482533
birth_month	sp	March	92	0.015832043
birth_month	sp	April	171	0.029426949
birth_month	sp	May	384	0.066081569
birth_month	sp	June	426	0.073309241
birth_month	sp	July	463	0.079676476
birth_month	sp	August	566	0.09740148
birth_month	sp	September	674	0.115986921
birth_month	sp	October	846	0.145585958
birth_month	sp	November	862	0.148339356
birth_month	sp	December	644	0.110824299
gdr_cd	se1	F	3623	0.411377314
gdr_cd	se1	M	5184	0.588622686
gdr_cd	sp	F	2521	0.433832387
gdr_cd	sp	M	3290	0.566167613
first_rsv_season	se1	2016-2017	2367	0.268763484
first_rsv_season	se1	2017-2018	2189	0.248552288
first_rsv_season	se1	2018-2019	2281	0.258998524
first_rsv_season	se1	2019-2020	1970	0.223685705
first_rsv_season	sp	2016-2017	1465	0.252108071
first_rsv_season	sp	2017-2018	1396	0.240234039
first_rsv_season	sp	2018-2019	1501	0.258303218
first_rsv_season	sp	2019-2020	1449	0.249354672
divname	se1	E.N.CENTRAL	1622	0.184171682
divname	se1	ES CENTRAL	507	0.057567844
divname	se1	MID ATL	1275	0.144771205
divname	se1	MOUNTAIN	757	0.085954354
divname	se1	NEW ENG	346	0.039286931
divname	se1	PACIFIC	450	0.051095719
divname	se1	S ATL	1689	0.191779266
divname	se1	USA	55	0.006245032
divname	se1	W.N.CENTRAL	870	0.098785057
divname	se1	WS CENTRAL	1236	0.140342909
divname	sp	E.N.CENTRAL	1040	0.178970917
divname	sp	ES CENTRAL	328	0.056444674
divname	sp	MID ATL	892	0.153501979
divname	sp	MOUNTAIN	491	0.084494923
divname	sp	NEW ENG	210	0.036138358
divname	sp	PACIFIC	298	0.051282051
divname	sp	S ATL	1100	0.189296162
divname	sp	USA	35	0.00602306
divname	sp	W.N.CENTRAL	578	0.099466529
divname	sp	WS CENTRAL	839	0.144381346
plan_type_comb	se1	CDHP/HDHP	1881	0.213580107
plan_type_comb	se1	EPO/PPO	4642	0.527080731
plan_type_comb	se1	HMO	951	0.107982287
plan_type_comb	se1	IND	154	0.017486091
plan_type_comb	se1	OTH	194	0.022027932
plan_type_comb	se1	POS	985	0.111842852
plan_type_comb	sp	CDHP/HDHP	1223	0.210462915
plan_type_comb	sp	EPO/PPO	3117	0.536396489
plan_type_comb	sp	HMO	605	0.104112889
plan_type_comb	sp	IND	94	0.016176218
plan_type_comb	sp	OTH	131	0.022543452
plan_type_comb	sp	POS	641	0.110308036
comorbid_grp	se1	A	5599	0.635744294
comorbid_grp	se1	B	875	0.099352788
comorbid_grp	se1	C	2333	0.264902918
comorbid_grp	sp	A	3985	0.68576837
comorbid_grp	sp	B	349	0.06005851
comorbid_grp	sp	C	1477	0.25417312
term_comb	se1	Preterm, < 29 weeks	275	0.031225162
term_comb	se1	Preterm, 29-31 weeks	221	0.025093675
term_comb	se1	Preterm, 32-36 weeks	1471	0.167026229
term_comb	se1	Preterm, GA Unknown	4544	0.515953219
term_comb	se1	Term, GA Unknown	345	0.039173385
term_comb	se1	Unknown (assume 37+ weeks)	1951	0.22152833
term_comb	sp	Preterm, < 29 weeks	85	0.014627431
term_comb	sp	Preterm, 29-31 weeks	132	0.022715539
term_comb	sp	Preterm, 32-36 weeks	985	0.169506109
term_comb	sp	Preterm, GA Unknown	3129	0.538461538
term_comb	sp	Term, GA Unknown	176	0.030287386
term_comb	sp	Unknown (assume 37+ weeks)	1304	0.224401996
low_bwt	se1	0	7530	0.855001703
low_bwt	se1	1	1277	0.144998297
low_bwt	sp	0	5067	0.871966959
low_bwt	sp	1	744	0.128033041
cld	se1	0	8505	0.965709095
cld	se1	1	302	0.034290905
cld	sp	0	5726	0.985372569
cld	sp	1	85	0.014627431
chd_hi	se1	0	8188	0.929714999
chd_hi	se1	1	619	0.070285001
chd_hi	sp	0	5547	0.954568921
chd_hi	sp	1	264	0.045431079
cc	se1	0	7033	0.79856932
cc	se1	1	1774	0.20143068
cc	sp	0	4978	0.856651179
cc	sp	1	833	0.143348821
lrti_preseason	se1	0	8548	0.970591575
lrti_preseason	se1	1	259	0.029408425
lrti_preseason	sp	0	5801	0.998279126
lrti_preseason	sp	1	10	0.001720874
