# Supplementary material for: Inpatient service utilization amongst infants diagnosed with Respiratory Syncytial Virus infection (RSV) in the United States
Source: PLoS One. 2025 Jan 13;20(1):e0317367. doi: 10.1371/journal.pone.0317367 (PMC11730397; doi:10.1371/journal.pone.0317367)
Supplement: S1 File — (ZIP) [file pone.0317367.s016.zip › S16_code_suppressed/1_paper/data/tab_rsv_nosocomial_props.csv]

analysis	comorbid_grp	rsv_nosocom	N	P
se1	All	0	3611	0.997238331952499
se1	All	1	10	0.00276166804750069
sp	All	0	2915	0.996240601503759
sp	All	1	11	0.0037593984962406
se1	A	0	2542	0.999213836477987
se1	A	1	2	0.000786163522012579
se1	B	0	244	0.979919678714859
se1	B	1	5	0.0200803212851406
se1	C	0	825	0.996376811594203
se1	C	1	3	0.0036231884057971
sp	A	0	2084	0.997606510292006
sp	A	1	5	0.00239348970799426
sp	B	0	170	0.982658959537572
sp	B	1	3	0.0173410404624277
sp	C	0	661	0.995481927710843
sp	C	1	3	0.00451807228915663
