# Supplementary material for: Inpatient service utilization amongst infants diagnosed with Respiratory Syncytial Virus infection (RSV) in the United States
Source: PLoS One. 2025 Jan 13;20(1):e0317367. doi: 10.1371/journal.pone.0317367 (PMC11730397; doi:10.1371/journal.pone.0317367)
Supplement: S1 File — (ZIP) [file pone.0317367.s016.zip › S16_code_suppressed/1_paper/data/tab_boot_cis_RSV_DT_NO_OFFSET_cdm.csv]

stratum	variable	mean	ll95	ul95
bse	chestimg	0.35929301297984	0.343827671913836	0.374758354045844
bse	days_icu_tot	5.81911262798635	5.30625686059276	6.45381984036488
bse	ecmo	0.00138083402375035	0.000276166804750069	0.00276166804750069
bse	icu_ind	0.242750621375311	0.228942281137807	0.256558961612814
bse	inp_death	-999	-999	-999
bse	los_inp	5.31151615575808	5.09003037834852	5.55675227837614
bse	los_inp_icu0	4.15645514223195	4.01003944065973	4.32679738562092
bse	los_inp_icu1	8.91467576791809	8.19365798414496	9.74444444444444
bse	mechvent	0.0345208505937586	0.0287213476940072	0.0405965202982602
bse	mechvent_non	0.0157415078707539	0.011875172604253	0.019884009942005
bse	suppoxy_home	0.0491576912455123	0.0419773543220105	0.0563380281690141
bse	suppoxy_ip	0.151063242198288	0.139464236398785	0.162938414802541
bse1_comA	chestimg	0.343160377358491	0.324685534591195	0.361635220125786
bse1_comA	days_icu_tot	5.04251386321627	4.65162454873646	5.47036328871893
bse1_comA	ecmo	-999	-999	-999
bse1_comA	icu_ind	0.212657232704403	0.196933962264151	0.22877358490566
bse1_comA	inp_death	-999	-999	-999
bse1_comA	los_inp	4.65172955974843	4.5121855345912	4.80306603773585
bse1_comA	los_inp_icu0	3.8871692461308	3.79764821166095	3.98048048048048
bse1_comA	los_inp_icu1	7.48243992606285	6.97802197802198	8.04642166344294
bse1_comA	mechvent	0.0251572327044025	0.0192610062893082	0.0314465408805031
bse1_comA	mechvent_non	0.014937106918239	0.0106132075471698	0.0196540880503145
bse1_comA	suppoxy_home	0.0400943396226415	0.032625786163522	0.0479559748427673
bse1_comA	suppoxy_ip	0.149764150943396	0.136006289308176	0.163915094339623
bse1_comB	chestimg	0.461847389558233	0.401606425702811	0.522088353413655
bse1_comB	days_icu_tot	9.58163265306122	6.17894736842105	14.4554455445545
bse1_comB	ecmo	-999	-999	-999
bse1_comB	icu_ind	0.393574297188755	0.333333333333333	0.457831325301205
bse1_comB	inp_death	-999	-999	-999
bse1_comB	los_inp	9.98795180722892	7.88755020080321	12.7068273092369
bse1_comB	los_inp_icu0	6.81456953642384	5.22818791946309	9.03846153846154
bse1_comB	los_inp_icu1	14.8775510204082	10.6966292134831	20.9010989010989
bse1_comB	mechvent	0.0682730923694779	0.0401606425702811	0.100401606425703
bse1_comB	mechvent_non	0.0240963855421687	0.00803212851405622	0.0441767068273092
bse1_comB	suppoxy_home	0.164658634538153	0.120481927710843	0.21285140562249
bse1_comB	suppoxy_ip	0.132530120481928	0.0923694779116466	0.176706827309237
bse1_comC	chestimg	0.378019323671498	0.345410628019324	0.410628019323671
bse1_comC	days_icu_tot	6.03333333333333	5.40080971659919	6.70689655172414
bse1_comC	ecmo	-999	-999	-999
bse1_comC	icu_ind	0.289855072463768	0.259661835748792	0.321256038647343
bse1_comC	inp_death	-999	-999	-999
bse1_comC	los_inp	5.93236714975845	5.45289855072464	6.5
bse1_comC	los_inp_icu0	4.39115646258503	4.03204047217538	4.89795918367347
bse1_comC	los_inp_icu1	9.70833333333333	8.45662100456621	11.1822222222222
bse1_comC	mechvent	0.0531400966183575	0.0386473429951691	0.0688405797101449
bse1_comC	mechvent_non	0.0157004830917874	0.0072463768115942	0.0253623188405797
bse1_comC	suppoxy_home	0.0422705314009662	0.0289855072463768	0.0567632850241546
bse1_comC	suppoxy_ip	0.160628019323672	0.136473429951691	0.185990338164251
bsp	chestimg	0.374231032125769	0.357142857142857	0.392002734107997
bsp	days_icu_tot	5.69083969465649	5.17857142857143	6.36498150431566
bsp	ecmo	-999	-999	-999
bsp	icu_ind	0.268626110731374	0.252563226247437	0.285030758714969
bsp	inp_death	-999	-999	-999
bsp	los_inp	5.4894053315106	5.23889268626111	5.7758031442242
bsp	los_inp_icu0	4.32102803738318	4.1437969924812	4.54001883239171
bsp	los_inp_icu1	8.6704834605598	7.95043370508055	9.56549935149157
bsp	mechvent	0.0386192754613807	0.031784005468216	0.0454545454545455
bsp	mechvent_non	0.0174299384825701	0.0126452494873548	0.0225563909774436
bsp	suppoxy_home	0.0406698564593301	0.0338345864661654	0.0478468899521531
bsp	suppoxy_ip	0.157211209842789	0.144224196855776	0.170881749829118
bsp_comA	chestimg	0.359980852082336	0.339396840593585	0.381043561512686
bsp_comA	days_icu_tot	5.00793650793651	4.63469387755102	5.43655913978495
bsp_comA	ecmo	-999	-999	-999
bsp_comA	icu_ind	0.241263762565821	0.222594542843466	0.259932982288176
bsp_comA	inp_death	-999	-999	-999
bsp_comA	los_inp	4.88224030636668	4.71996170416467	5.05169937769268
bsp_comA	los_inp_icu0	4.03280757097792	3.92509603072983	4.14143302180685
bsp_comA	los_inp_icu1	7.55357142857143	7.05222437137331	8.1113172541744
bsp_comA	mechvent	0.0292005744375299	0.0220201053135472	0.0368597415031115
bsp_comA	mechvent_non	0.0148396361895644	0.00957395883197702	0.0201053135471517
bsp_comA	suppoxy_home	0.035423647678315	0.0277644806127334	0.0435615126854955
bsp_comA	suppoxy_ip	0.15844901866922	0.143130684538056	0.174246050741982
bsp_comB	chestimg	0.473988439306358	0.398843930635838	0.549132947976879
bsp_comB	days_icu_tot	10.2714285714286	6.17567567567568	17.0151515151515
bsp_comB	ecmo	-999	-999	-999
bsp_comB	icu_ind	0.404624277456647	0.329479768786127	0.473988439306358
bsp_comB	inp_death	-999	-999	-999
bsp_comB	los_inp	10.3872832369942	7.66473988439306	14.1387283236994
bsp_comB	los_inp_icu0	7.2621359223301	4.99019607843137	10.6117647058824
bsp_comB	los_inp_icu1	14.9857142857143	9.8961038961039	23.2258064516129
bsp_comB	mechvent	0.0867052023121387	0.046242774566474	0.132947976878613
bsp_comB	mechvent_non	0.0404624277456647	0.0115606936416185	0.069364161849711
bsp_comB	suppoxy_home	0.121387283236994	0.0751445086705202	0.173410404624277
bsp_comB	suppoxy_ip	0.15028901734104	0.0982658959537572	0.208092485549133
bsp_comC	chestimg	0.393072289156627	0.356927710843374	0.430722891566265
bsp_comC	days_icu_tot	5.80188679245283	5.18106995884774	6.47342995169082
bsp_comC	ecmo	-999	-999	-999
bsp_comC	icu_ind	0.319277108433735	0.284638554216867	0.355421686746988
bsp_comC	inp_death	-999	-999	-999
bsp_comC	los_inp	6.12349397590362	5.58885542168675	6.7605421686747
bsp_comC	los_inp_icu0	4.66150442477876	4.22321428571429	5.29241071428571
bsp_comC	los_inp_icu1	9.24056603773585	8.03	10.7290640394089
bsp_comC	mechvent	0.0557228915662651	0.0391566265060241	0.0737951807228916
bsp_comC	mechvent_non	0.0195783132530121	0.00903614457831325	0.0301204819277108
bsp_comC	suppoxy_home	0.036144578313253	0.0225903614457831	0.0512048192771084
bsp_comC	suppoxy_ip	0.155120481927711	0.128012048192771	0.183734939759036
