# Supplementary material for: Inpatient service utilization amongst infants diagnosed with Respiratory Syncytial Virus infection (RSV) in the United States
Source: PLoS One. 2025 Jan 13;20(1):e0317367. doi: 10.1371/journal.pone.0317367 (PMC11730397; doi:10.1371/journal.pone.0317367)
Supplement: S1 File — (ZIP) [file pone.0317367.s016.zip › S16_code_suppressed/1_paper/data/tab_boot_cis_RSV_DT_NO_OFFSET_mdcd.csv]

stratum	variable	mean	ll95	ul95
bse	icu_ind	0.2624	0.2567	0.2683
bse	mechvent	0.0115	0.0101	0.013
bse	mechvent_non	0.0138	0.0122	0.0153
bse	suppoxy_ip	0.1641	0.1591	0.1689
bse	suppoxy_home	0.0235	0.0215	0.0255
bse	ecmo	0.0022	0.0016	0.0028
bse	chestimg	0.3965	0.39	0.4029
bse	inp_death	0.0021	0.0015	0.0028
bse	los_inp	6.5155	6.32	6.7205
bse	los_inp_icu0	5.1007	4.9059	5.3046
bse	los_inp_icu1	10.4868	10.0031	11.0078
bse	days_icu_tot	10.1793	9.724	10.6897
bse1_comA	icu_ind	0.22554	0.21853	0.23257
bse1_comA	mechvent	0.01065	0.00896	0.01242
bse1_comA	mechvent_non	0.01197	0.01021	0.01381
bse1_comA	suppoxy_ip	0.17208	0.16585	0.17848
bse1_comA	suppoxy_home	0.00749	0.0061	0.00896
bse1_comA	ecmo	0.00051	0.00015	0.00088
bse1_comA	chestimg	0.36637	0.35829	0.37453
bse1_comA	inp_death	0.00059	0.00022	0.00103
bse1_comA	los_inp	4.09888	4.01448	4.19171
bse1_comA	los_inp_icu0	3.23448	3.15987	3.32211
bse1_comA	los_inp_icu1	7.07246	6.83284	7.34963
bse1_comA	days_icu_tot	6.95235	6.71489	7.22939
bse1_comB	icu_ind	0.3533	0.3348	0.3725
bse1_comB	mechvent	0.0152	0.0104	0.0205
bse1_comB	mechvent_non	0.0189	0.0136	0.0245
bse1_comB	suppoxy_ip	0.134	0.1208	0.1473
bse1_comB	suppoxy_home	0.1181	0.1056	0.1305
bse1_comB	ecmo	0.0084	0.0052	0.0124
bse1_comB	chestimg	0.4907	0.4705	0.5106
bse1_comB	inp_death	0.01	0.0064	0.0141
bse1_comB	los_inp	17.9684	16.5295	19.4328
bse1_comB	los_inp_icu0	16.3649	14.684	18.0559
bse1_comB	los_inp_icu1	20.9435	18.3591	23.8114
bse1_comB	days_icu_tot	19.8885	17.3602	22.6591
bse1_comC	icu_ind	0.3085	0.2966	0.3203
bse1_comC	mechvent	0.012	0.0094	0.0149
bse1_comC	mechvent_non	0.0157	0.0127	0.0189
bse1_comC	suppoxy_ip	0.1584	0.1491	0.1677
bse1_comC	suppoxy_home	0.0204	0.0167	0.0241
bse1_comC	ecmo	0.0034	0.002	0.0048
bse1_comC	chestimg	0.4261	0.4136	0.4386
bse1_comC	inp_death	0.0023	0.0012	0.0037
bse1_comC	los_inp	7.2343	6.9274	7.5561
bse1_comC	los_inp_icu0	5.4711	5.1405	5.8329
bse1_comC	los_inp_icu1	11.1967	10.5805	11.8558
bse1_comC	days_icu_tot	10.9319	10.3496	11.5501
bsp	icu_ind	0.3206	0.3127	0.3285
bsp	mechvent	0.01037	0.00871	0.01215
bsp	mechvent_non	0.0127	0.0109	0.01456
bsp	suppoxy_ip	0.17541	0.16893	0.18174
bsp	suppoxy_home	0.01579	0.01375	0.018
bsp	ecmo	0.00212	0.00139	0.00293
bsp	chestimg	0.4039	0.3956	0.41206
bsp	inp_death	0.00096	0.00044	0.00146
bsp	los_inp	5.63162	5.49305	5.77444
bsp	los_inp_icu0	4.06176	3.92743	4.20362
bsp	los_inp_icu1	8.95522	8.65738	9.27071
bsp	days_icu_tot	8.81759	8.53024	9.12668
bsp_comA	icu_ind	0.27997	0.27058	0.28903
bsp_comA	mechvent	0.00895	0.00707	0.01105
bsp_comA	mechvent_non	0.01015	0.00807	0.01226
bsp_comA	suppoxy_ip	0.1798	0.17191	0.18771
bsp_comA	suppoxy_home	0.00794	0.00619	0.00983
bsp_comA	ecmo	0.00066	0.00022	0.00122
bsp_comA	chestimg	0.38318	0.37344	0.39322
bsp_comA	inp_death	0.00044	0.00011	0.00088
bsp_comA	los_inp	4.49647	4.3909	4.61397
bsp_comA	los_inp_icu0	3.38672	3.30397	3.48304
bsp_comA	los_inp_icu1	7.34887	7.07261	7.67482
bsp_comA	days_icu_tot	7.22837	6.95462	7.5517
bsp_comB	icu_ind	0.4399	0.4094	0.4708
bsp_comB	mechvent	0.0143	0.0072	0.0225
bsp_comB	mechvent_non	0.0194	0.0113	0.0287
bsp_comB	suppoxy_ip	0.1555	0.1331	0.1781
bsp_comB	suppoxy_home	0.0902	0.0727	0.1085
bsp_comB	ecmo	0.0051	0.001	0.0102
bsp_comB	chestimg	0.4778	0.4473	0.5087
bsp_comB	inp_death	0.0051	0.001	0.0102
bsp_comB	los_inp	10.3852	9.3695	11.4575
bsp_comB	los_inp_icu0	8.2038	6.7861	9.7605
bsp_comB	los_inp_icu1	13.1252	11.8884	14.4605
bsp_comB	days_icu_tot	13.0531	11.8116	14.3953
bsp_comC	icu_ind	0.3892	0.3734	0.4055
bsp_comC	mechvent	0.0129	0.0093	0.0165
bsp_comC	mechvent_non	0.0173	0.0132	0.0217
bsp_comC	suppoxy_ip	0.1698	0.1574	0.1819
bsp_comC	suppoxy_home	0.0154	0.0115	0.0195
bsp_comC	ecmo	0.005	0.0027	0.0074
bsp_comC	chestimg	0.4357	0.4195	0.4516
bsp_comC	inp_death	0.0011	0.0003	0.0022
bsp_comC	los_inp	7.1818	6.8481	7.5253
bsp_comC	los_inp_icu0	5.0218	4.6905	5.3774
bsp_comC	los_inp_icu1	10.5686	9.9668	11.2216
bsp_comC	days_icu_tot	10.3801	9.80875	11.0099
