# Supplementary material for: Inpatient service utilization amongst infants diagnosed with Respiratory Syncytial Virus infection (RSV) in the United States
Source: PLoS One. 2025 Jan 13;20(1):e0317367. doi: 10.1371/journal.pone.0317367 (PMC11730397; doi:10.1371/journal.pone.0317367)
Supplement: S1 File — (ZIP) [file pone.0317367.s016.zip › S16_code_suppressed/1_paper/data/tab_res_cont_dist_RSV_DT_NO_OFFSET_ccae.csv]

analysis	outord	outcome	comorbid_grp	N	q25	median	q75	max	mean	ll95	ul95
sp	1	los_inp	tot	5811	2	3	5	348	4.79893	4.61797	5.00533
sp	2	los_inp_icu1	tot	1591	4	6	9	348	7.62728	7.14959	8.2269
sp	3	los_inp_icu0	tot	4220	2	3	4	125	3.73164	3.57844	3.89858
sp	4	days_icu_tot	tot	1591	3	5	8	348	6.91351	6.44563	7.50534
se1	1	los_inp	tot	8807	2	3	5	348	5.81058	5.54479	6.08766
se1	2	los_inp_icu1	tot	2130	4	6	9	348	9.1223	8.42817	9.92019
se1	3	los_inp_icu0	tot	6677	2	3	4	190	4.75158	4.49229	5.01617
se1	4	days_icu_tot	tot	2130	3	5	8	348	7.99137	7.4169	8.64789
sp	1	los_inp	A	3985	2	3	5	348	4.09043	3.92246	4.31794
sp	2	los_inp_icu1	A	999	4	5	8	348	6.73119	6.16416	7.57457
sp	3	los_inp_icu0	A	2986	2	3	4	50	3.20897	3.12559	3.29638
sp	4	days_icu_tot	A	999	3	5	7	348	6.08597	5.52152	6.92092
se1	1	los_inp	A	5599	2	3	5	348	3.8148	3.69102	3.97785
se1	2	los_inp_icu1	A	1201	4	5	7	348	6.4563	5.97835	7.17236
se1	3	los_inp_icu0	A	4398	1	3	4	50	3.09466	3.02797	3.16212
se1	4	days_icu_tot	A	1201	3	4	7	348	5.84134	5.36969	6.54704
sp	1	los_inp	B	349	3	4	8	125	8.7813	7.31232	10.4241
sp	2	los_inp_icu1	B	126	5	7	13	88	11.8834	9.70635	14.381
sp	3	los_inp_icu0	B	223	2	4	5	125	7.0331	5.18834	9.2063
sp	4	days_icu_tot	B	126	4	7	12	88	11.2628	9.07143	13.7778
se1	1	los_inp	B	875	3	5	12	240	16.8121	14.8149	18.9223
se1	2	los_inp_icu1	B	305	4	7	18	240	19.1006	15.7803	22.8492
se1	3	los_inp_icu0	B	570	2	4	9	190	15.5845	13.1	18.1544
se1	4	days_icu_tot	B	305	4	7	17	192	16.2583	13.6	19.177
sp	1	los_inp	C	1477	2	4	7	90	5.76676	5.40081	6.16181
sp	2	los_inp_icu1	C	466	4	6	10	90	8.40091	7.72318	9.14378
sp	3	los_inp_icu0	C	1011	2	3	5	90	4.54774	4.1454	4.98318
sp	4	days_icu_tot	C	466	4	6	9	85	7.51583	6.88841	8.20386
se1	1	los_inp	C	2333	2	4	7	286	6.4735	6.00814	7.0056
se1	2	los_inp_icu1	C	624	4	6	10	286	9.40418	8.1859	10.9183
se1	3	los_inp_icu0	C	1709	2	3	5	153	5.40783	4.96489	5.8888
se1	4	days_icu_tot	C	624	3	6	9	264	8.10854	7.21795	9.3045
