# Supplementary material for: Inpatient service utilization amongst infants diagnosed with Respiratory Syncytial Virus infection (RSV) in the United States
Source: PLoS One. 2025 Jan 13;20(1):e0317367. doi: 10.1371/journal.pone.0317367 (PMC11730397; doi:10.1371/journal.pone.0317367)
Supplement: S1 File — (ZIP) [file pone.0317367.s016.zip › S16_code_suppressed/1_paper/data/tab_res_bin_RSV_DT_NO_OFFSET_ccae.csv]

outcome	analysis	events	N	prop	ll95	ul95
chestimg	se1	3347	8807	0.38	0.37	0.3902
ecmo	se1	18	8807	0.002	0.0013	0.0033
icu_ind	se1	2130	8807	0.2419	0.233	0.2509
inp_death	se1	15	8807	0.0017	1.00E-03	0.0028
mechvent	se1	50	8807	0.0057	0.0043	0.0075
mechvent_non	se1	68	8807	0.0077	0.0061	0.0098
suppoxy_home	se1	330	8807	0.0375	0.0337	0.0416
suppoxy_ip	se1	1303	8807	0.148	0.1407	0.1555
chestimg	sp	2224	5811	0.3827	0.3703	0.3953
ecmo	sp	5	5811	0.0009	0.0003	0.0021
icu_ind	sp	1591	5811	0.2738	0.2625	0.2854
inp_death	sp	6	5811	0.001	4.00E-04	0.0023
mechvent	sp	38	5811	0.0065	0.0047	0.009
mechvent_non	sp	52	5811	0.0089	0.0068	0.0117
suppoxy_home	sp	158	5811	0.0272	0.0233	0.0317
suppoxy_ip	sp	884	5811	0.1521	0.1431	0.1616
