# Supplementary material for: Inpatient service utilization amongst infants diagnosed with Respiratory Syncytial Virus infection (RSV) in the United States
Source: PLoS One. 2025 Jan 13;20(1):e0317367. doi: 10.1371/journal.pone.0317367 (PMC11730397; doi:10.1371/journal.pone.0317367)
Supplement: S1 File — (ZIP) [file pone.0317367.s016.zip › S16_code_suppressed/1_paper/data/tab_res_bin_comorb_RSV_DT_OFFSET_ccae.csv]

outcome	analysis	comorbid_grp	events	N	prop	ll95	ul95
chestimg	se1	A	1956	5599	0.3493	0.337	0.3619
chestimg	se1	B	361	875	0.4126	0.3804	0.4455
chestimg	se1	C	918	2333	0.3935	0.3739	0.4135
ecmo	se1	A	4	5599	0.0007	2.00E-04	0.0019
ecmo	se1	B	6	875	0.0069	0.0028	0.0153
ecmo	se1	C	3	2333	0.0013	0.0002	0.004
icu_ind	se1	A	1195	5599	0.2134	0.2029	0.2244
icu_ind	se1	B	261	875	0.2983	0.2689	0.3294
icu_ind	se1	C	610	2333	0.2615	0.244	0.2797
inp_death	se1	A	3	5599	0.0005	0.0001	0.0017
inp_death	se1	B	11	875	0.0126	0.0067	0.0227
inp_death	se1	C	1	2333	0.0004	0	0.0027
mechvent	se1	A	27	5599	0.0048	0.0033	0.007
mechvent	se1	B	8	875	0.0091	0.0043	0.0183
mechvent	se1	C	14	2333	0.006	0.0035	0.0101
mechvent_non	se1	A	36	5599	0.0064	0.0046	0.0089
mechvent_non	se1	B	13	875	0.0149	0.0084	0.0255
mechvent_non	se1	C	18	2333	0.0077	0.0048	0.0123
suppoxy_home	se1	A	116	5599	0.0207	0.0173	0.0248
suppoxy_home	se1	B	133	875	0.152	0.1297	0.1774
suppoxy_home	se1	C	75	2333	0.0321	0.0257	0.0402
suppoxy_ip	se1	A	852	5599	0.1522	0.143	0.1618
suppoxy_ip	se1	B	123	875	0.1406	0.1191	0.1652
suppoxy_ip	se1	C	321	2333	0.1376	0.1242	0.1522
chestimg	sp	A	1480	3985	0.3714	0.3565	0.3865
chestimg	sp	B	147	349	0.4212	0.3705	0.4736
chestimg	sp	C	586	1477	0.3968	0.3721	0.4219
ecmo	sp	A	4	3985	0.001	3.00E-04	0.0027
ecmo	sp	B	1	349	0.0029	0	0.0177
ecmo	sp	C	0	1477	0	0	0.0031
icu_ind	sp	A	997	3985	0.2502	0.237	0.2639
icu_ind	sp	B	125	349	0.3582	0.3096	0.4098
icu_ind	sp	C	461	1477	0.3121	0.289	0.3362
inp_death	sp	A	3	3985	0.0008	0.0001	0.0023
inp_death	sp	B	2	349	0.0057	0.0002	0.022
inp_death	sp	C	1	1477	0.0007	0	0.0042
mechvent	sp	A	23	3985	0.0058	0.0038	0.0087
mechvent	sp	B	5	349	0.0143	0.0051	0.0341
mechvent	sp	C	10	1477	0.0068	0.0035	0.0126
mechvent_non	sp	A	32	3985	0.008	0.0057	0.0114
mechvent_non	sp	B	7	349	0.0201	0.0089	0.0417
mechvent_non	sp	C	13	1477	0.0088	0.005	0.0152
suppoxy_home	sp	A	80	3985	0.0201	0.0161	0.0249
suppoxy_home	sp	B	40	349	0.1146	0.085	0.1526
suppoxy_home	sp	C	37	1477	0.0251	0.0181	0.0344
suppoxy_ip	sp	A	624	3985	0.1566	0.1456	0.1682
suppoxy_ip	sp	B	56	349	0.1605	0.1255	0.2028
suppoxy_ip	sp	C	203	1477	0.1374	0.1208	0.156
