# Supplementary material for: Inpatient service utilization amongst infants diagnosed with Respiratory Syncytial Virus infection (RSV) in the United States
Source: PLoS One. 2025 Jan 13;20(1):e0317367. doi: 10.1371/journal.pone.0317367 (PMC11730397; doi:10.1371/journal.pone.0317367)
Supplement: S1 File — (ZIP) [file pone.0317367.s016.zip › S16_code_suppressed/1_paper/data/tab_res_bin_comorb_RSV_DT_OFFSET_mdcd.csv]

outcome	analysis	comorbid_grp	events	N	prop	ll95	ul95
chestimg	se1	A	4508	13609	0.3313	0.3234	0.3392
chestimg	se1	B	885	2491	0.3553	0.3367	0.3743
chestimg	se1	C	2092	5981	0.3498	0.3378	0.362
ecmo	se1	A	6	13609	0.0004	2.00E-04	0.001
ecmo	se1	B	8	2491	0.0032	0.0015	0.0064
ecmo	se1	C	11	5981	0.0018	0.001	0.0033
icu_ind	se1	A	2564	13609	0.1884	0.1819	0.1951
icu_ind	se1	B	600	2491	0.2409	0.2245	0.2581
icu_ind	se1	C	1396	5981	0.2334	0.2229	0.2443
inp_death	se1	A	8	13609	0.0006	0.0003	0.0012
inp_death	se1	B	25	2491	0.01	0.0067	0.0148
inp_death	se1	C	14	5981	0.0023	0.0014	0.004
mechvent	se1	A	128	13609	0.0094	0.0079	0.0112
mechvent	se1	B	25	2491	0.01	0.0067	0.0148
mechvent	se1	C	56	5981	0.0094	0.0072	0.0122
mechvent_non	se1	A	137	13609	0.0101	0.0085	0.0119
mechvent_non	se1	B	29	2491	0.0116	0.0081	0.0167
mechvent_non	se1	C	67	5981	0.0112	0.0088	0.0142
suppoxy_home	se1	A	99	13609	0.0073	0.006	0.0089
suppoxy_home	se1	B	275	2491	0.1104	0.0987	0.1233
suppoxy_home	se1	C	119	5981	0.0199	0.0166	0.0238
suppoxy_ip	se1	A	2144	13609	0.1575	0.1515	0.1638
suppoxy_ip	se1	B	279	2491	0.112	0.1002	0.125
suppoxy_ip	se1	C	821	5981	0.1373	0.1288	0.1462
chestimg	sp	A	3082	9051	0.3405	0.3308	0.3503
chestimg	sp	B	356	977	0.3644	0.3348	0.395
chestimg	sp	C	1291	3640	0.3547	0.3393	0.3704
ecmo	sp	A	5	9051	0.0006	2.00E-04	0.0013
ecmo	sp	B	3	977	0.0031	0.0006	0.0094
ecmo	sp	C	9	3640	0.0025	0.0012	0.0048
icu_ind	sp	A	2101	9051	0.2321	0.2235	0.2409
icu_ind	sp	B	308	977	0.3153	0.2869	0.3451
icu_ind	sp	C	1076	3640	0.2956	0.281	0.3106
inp_death	sp	A	4	9051	0.0004	0.0001	0.0012
inp_death	sp	B	5	977	0.0051	0.0018	0.0123
inp_death	sp	C	4	3640	0.0011	0.0003	0.0029
mechvent	sp	A	68	9051	0.0075	0.0059	0.0095
mechvent	sp	B	8	977	0.0082	0.0039	0.0164
mechvent	sp	C	35	3640	0.0096	0.0069	0.0134
mechvent_non	sp	A	73	9051	0.0081	0.0064	0.0101
mechvent_non	sp	B	11	977	0.0113	0.006	0.0203
mechvent_non	sp	C	43	3640	0.0118	0.0087	0.0159
suppoxy_home	sp	A	71	9051	0.0078	0.0062	0.0099
suppoxy_home	sp	B	84	977	0.086	0.0699	0.1053
suppoxy_home	sp	C	55	3640	0.0151	0.0116	0.0196
suppoxy_ip	sp	A	1467	9051	0.1621	0.1546	0.1698
suppoxy_ip	sp	B	128	977	0.131	0.1112	0.1537
suppoxy_ip	sp	C	525	3640	0.1442	0.1332	0.156
