# Supplementary material for: Inpatient service utilization amongst infants diagnosed with Respiratory Syncytial Virus infection (RSV) in the United States
Source: PLoS One. 2025 Jan 13;20(1):e0317367. doi: 10.1371/journal.pone.0317367 (PMC11730397; doi:10.1371/journal.pone.0317367)
Supplement: S1 File — (ZIP) [file pone.0317367.s016.zip › S16_code_suppressed/1_paper/data/tab_boot_cis_RSV_DT_OFFSET_cdm.csv]

stratum	variable	mean	ll95	ul95
bse	chestimg	0.35929301297984	0.343827671913836	0.374758354045844
bse	days_icu_tot	5.81683731513083	5.30434782608696	6.45011600928074
bse	ecmo	0.00138083402375035	0.000276166804750069	0.00276166804750069
bse	icu_ind	0.242750621375311	0.228942281137807	0.256558961612814
bse	inp_death	-999	-999	-999
bse	los_inp	5.23916045291356	5.04114885390776	5.45733222866612
bse	los_inp_icu0	4.08898614150255	3.98483754512635	4.19834114677245
bse	los_inp_icu1	8.82707622298066	8.12694877505568	9.62313860252005
bse	mechvent	0.0334161833747584	0.0276166804750069	0.0394918530792599
bse	mechvent_non	0.0157415078707539	0.011875172604253	0.019884009942005
bse	suppoxy_home	0.0491576912455123	0.0419773543220105	0.0563380281690141
bse	suppoxy_ip	0.150787075393538	0.139188069594035	0.162662247997791
bse1_comA	chestimg	0.343160377358491	0.324685534591195	0.361635220125786
bse1_comA	days_icu_tot	5.04251386321627	4.65162454873646	5.47036328871893
bse1_comA	ecmo	-999	-999	-999
bse1_comA	icu_ind	0.212657232704403	0.196933962264151	0.22877358490566
bse1_comA	inp_death	-999	-999	-999
bse1_comA	los_inp	4.64819182389937	4.50864779874214	4.7999213836478
bse1_comA	los_inp_icu0	3.88517224163754	3.79523568170299	3.97851074462769
bse1_comA	los_inp_icu1	7.4731977818854	6.96323529411765	8.03792415169661
bse1_comA	mechvent	0.0247641509433962	0.0188679245283019	0.0310534591194969
bse1_comA	mechvent_non	0.014937106918239	0.0106132075471698	0.0196540880503145
bse1_comA	suppoxy_home	0.0400943396226415	0.032625786163522	0.0479559748427673
bse1_comA	suppoxy_ip	0.149764150943396	0.136006289308176	0.163915094339623
bse1_comB	chestimg	0.461847389558233	0.401606425702811	0.522088353413655
bse1_comB	days_icu_tot	9.58163265306122	6.17894736842105	14.4554455445545
bse1_comB	ecmo	-999	-999	-999
bse1_comB	icu_ind	0.393574297188755	0.333333333333333	0.457831325301205
bse1_comB	inp_death	-999	-999	-999
bse1_comB	los_inp	9.29718875502008	7.51004016064257	11.6666666666667
bse1_comB	los_inp_icu0	6.05298013245033	5.1006711409396	7.12837837837838
bse1_comB	los_inp_icu1	14.2959183673469	10.2980769230769	19.9805825242718
bse1_comB	mechvent	0.0602409638554217	0.0321285140562249	0.0923694779116466
bse1_comB	mechvent_non	0.0240963855421687	0.00803212851405622	0.0441767068273092
bse1_comB	suppoxy_home	0.164658634538153	0.120481927710843	0.21285140562249
bse1_comB	suppoxy_ip	0.1285140562249	0.0883534136546185	0.172690763052209
bse1_comC	chestimg	0.378019323671498	0.345410628019324	0.410628019323671
bse1_comC	days_icu_tot	6.025	5.3921568627451	6.69565217391304
bse1_comC	ecmo	-999	-999	-999
bse1_comC	icu_ind	0.289855072463768	0.259661835748792	0.321256038647343
bse1_comC	inp_death	-999	-999	-999
bse1_comC	los_inp	5.83454106280193	5.40096618357488	6.33454106280193
bse1_comC	los_inp_icu0	4.27891156462585	4.01200686106346	4.58901830282862
bse1_comC	los_inp_icu1	9.64583333333333	8.42	11.1042471042471
bse1_comC	mechvent	0.0519323671497585	0.03743961352657	0.0676328502415459
bse1_comC	mechvent_non	0.0157004830917874	0.0072463768115942	0.0253623188405797
bse1_comC	suppoxy_home	0.0422705314009662	0.0289855072463768	0.0567632850241546
bse1_comC	suppoxy_ip	0.160628019323672	0.136473429951691	0.185990338164251
bsp	chestimg	0.373205741626794	0.356117566643882	0.390977443609023
bsp	days_icu_tot	5.6882951653944	5.17608409986859	6.36251541307028
bsp	ecmo	-999	-999	-999
bsp	icu_ind	0.268626110731374	0.252563226247437	0.285030758714969
bsp	inp_death	-999	-999	-999
bsp	los_inp	5.40704032809296	5.18489405331511	5.66302118933698
bsp	los_inp_icu0	4.23271028037383	4.10800744878957	4.37051039697543
bsp	los_inp_icu1	8.60432569974555	7.91006711409396	9.44759556103576
bsp	mechvent	0.0369104579630895	0.0300751879699248	0.0437457279562543
bsp	mechvent_non	0.0174299384825701	0.0126452494873548	0.0225563909774436
bsp	suppoxy_home	0.0406698564593301	0.0338345864661654	0.0478468899521531
bsp	suppoxy_ip	0.156869446343131	0.143882433356118	0.170198222829802
bsp_comA	chestimg	0.35854475825754	0.337960746768789	0.379607467687889
bsp_comA	days_icu_tot	5.00793650793651	4.63469387755102	5.43655913978495
bsp_comA	ecmo	-999	-999	-999
bsp_comA	icu_ind	0.241263762565821	0.222594542843466	0.259932982288176
bsp_comA	inp_death	-999	-999	-999
bsp_comA	los_inp	4.86931546194351	4.7079942556247	5.03829583532791
bsp_comA	los_inp_icu0	4.02776025236593	3.92030360531309	4.13642052565707
bsp_comA	los_inp_icu1	7.51587301587302	7.01720841300191	8.07855626326964
bsp_comA	mechvent	0.0282431785543322	0.0210627094303495	0.035423647678315
bsp_comA	mechvent_non	0.0148396361895644	0.00957395883197702	0.0201053135471517
bsp_comA	suppoxy_home	0.035423647678315	0.0277644806127334	0.0435615126854955
bsp_comA	suppoxy_ip	0.15844901866922	0.143130684538056	0.174246050741982
bsp_comB	chestimg	0.473988439306358	0.398843930635838	0.549132947976879
bsp_comB	days_icu_tot	10.2714285714286	6.17567567567568	17.0151515151515
bsp_comB	ecmo	-999	-999	-999
bsp_comB	icu_ind	0.404624277456647	0.329479768786127	0.473988439306358
bsp_comB	inp_death	-999	-999	-999
bsp_comB	los_inp	9.61849710982659	7.39306358381503	12.878612716763
bsp_comB	los_inp_icu0	6.14563106796117	4.83333333333333	7.77966101694915
bsp_comB	los_inp_icu1	14.7285714285714	9.8961038961039	22.3939393939394
bsp_comB	mechvent	0.0751445086705202	0.0404624277456647	0.115606936416185
bsp_comB	mechvent_non	0.0404624277456647	0.0115606936416185	0.069364161849711
bsp_comB	suppoxy_home	0.121387283236994	0.0751445086705202	0.173410404624277
bsp_comB	suppoxy_ip	0.144508670520231	0.092485549132948	0.196531791907514
bsp_comC	chestimg	0.393072289156627	0.356927710843374	0.430722891566265
bsp_comC	days_icu_tot	5.79245283018868	5.17821782178218	6.46082949308756
bsp_comC	ecmo	-999	-999	-999
bsp_comC	icu_ind	0.319277108433735	0.284638554216867	0.355421686746988
bsp_comC	inp_death	-999	-999	-999
bsp_comC	los_inp	6.00150602409639	5.52560240963855	6.54969879518072
bsp_comC	los_inp_icu0	4.51548672566372	4.20403587443946	4.88444444444444
bsp_comC	los_inp_icu1	9.16981132075472	7.98623853211009	10.6301369863014
bsp_comC	mechvent	0.0542168674698795	0.0376506024096386	0.072289156626506
bsp_comC	mechvent_non	0.0195783132530121	0.00903614457831325	0.0301204819277108
bsp_comC	suppoxy_home	0.036144578313253	0.0225903614457831	0.0512048192771084
bsp_comC	suppoxy_ip	0.155120481927711	0.128012048192771	0.183734939759036
