# Supplementary material for: Inpatient service utilization amongst infants diagnosed with Respiratory Syncytial Virus infection (RSV) in the United States
Source: PLoS One. 2025 Jan 13;20(1):e0317367. doi: 10.1371/journal.pone.0317367 (PMC11730397; doi:10.1371/journal.pone.0317367)
Supplement: S1 File — (ZIP) [file pone.0317367.s016.zip › S16_code_suppressed/1_paper/data/tab_sampchar_RSV_DT_OFFSET_mdcd.csv]

variable	analysis	level	N	prop
yrdob	se1	2016	4710	0.213305557
yrdob	se1	2017	5991	0.271319234
yrdob	se1	2018	5339	0.241791586
yrdob	se1	2019	5706	0.25841221
yrdob	se1	2020	335	0.015171414
yrdob	sp	2016	2937	0.214881475
yrdob	sp	2017	3602	0.263535265
yrdob	sp	2018	3212	0.235001463
yrdob	sp	2019	3702	0.270851624
yrdob	sp	2020	215	0.015730173
birth_month	se1	January	1548	0.070105521
birth_month	se1	February	794	0.035958516
birth_month	se1	March	365	0.016530048
birth_month	se1	April	455	0.020605951
birth_month	se1	May	1100	0.049816584
birth_month	se1	June	1316	0.05959875
birth_month	se1	July	2180	0.098727413
birth_month	se1	August	2521	0.114170554
birth_month	se1	September	2887	0.13074589
birth_month	se1	October	3365	0.15239346
birth_month	se1	November	3229	0.146234319
birth_month	se1	December	2321	0.105112993
birth_month	sp	January	976	0.071407668
birth_month	sp	February	434	0.031753
birth_month	sp	March	151	0.011047703
birth_month	sp	April	191	0.013974246
birth_month	sp	May	540	0.039508341
birth_month	sp	June	707	0.051726661
birth_month	sp	July	1196	0.087503658
birth_month	sp	August	1502	0.109891718
birth_month	sp	September	1820	0.133157741
birth_month	sp	October	2275	0.166447176
birth_month	sp	November	2255	0.164983904
birth_month	sp	December	1621	0.118598186
gdr_cd	se1	F	9500	0.430234138
gdr_cd	se1	M	12575	0.569494135
gdr_cd	se1	U	6	0.000271727
gdr_cd	sp	F	6142	0.449370793
gdr_cd	sp	M	7522	0.550336553
gdr_cd	sp	U	4	0.000292654
first_rsv_season	se1	2016-2017	5586	0.252977673
first_rsv_season	se1	2017-2018	5803	0.262805127
first_rsv_season	se1	2018-2019	5314	0.24065939
first_rsv_season	se1	2019-2020	5378	0.24355781
first_rsv_season	sp	2016-2017	3422	0.250365818
first_rsv_season	sp	2017-2018	3533	0.258486977
first_rsv_season	sp	2018-2019	3165	0.231562774
first_rsv_season	sp	2019-2020	3548	0.259584431
divname	se1	E.N.CENTRAL
divname	se1	ES CENTRAL
divname	se1	MID ATL
divname	se1	MOUNTAIN
divname	se1	NEW ENG
divname	se1	PACIFIC
divname	se1	S ATL
divname	se1	USA
divname	se1	W.N.CENTRAL
divname	se1	WS CENTRAL
divname	sp	E.N.CENTRAL
divname	sp	ES CENTRAL
divname	sp	MID ATL
divname	sp	MOUNTAIN
divname	sp	NEW ENG
divname	sp	PACIFIC
divname	sp	S ATL
divname	sp	USA
divname	sp	W.N.CENTRAL
divname	sp	WS CENTRAL
plan_type_comb	se1	CDHP/HDHP	7681	0.347855622
plan_type_comb	se1	EPO/PPO	13	0.000588741
plan_type_comb	se1	HMO	0	0
plan_type_comb	se1	IND	14315	0.648294914
plan_type_comb	se1	OTH	0	0
plan_type_comb	se1	POS	72	0.003260722
plan_type_comb	sp	CDHP/HDHP	4783	0.349941469
plan_type_comb	sp	EPO/PPO	10	0.000731636
plan_type_comb	sp	HMO	0	0
plan_type_comb	sp	IND	8834	0.646327188
plan_type_comb	sp	OTH	0	0
plan_type_comb	sp	POS	41	0.002999707
comorbid_grp	se1	A	13609	0.616321725
comorbid_grp	se1	B	2491	0.11281192
comorbid_grp	se1	C	5981	0.270866356
comorbid_grp	sp	A	9051	0.662203687
comorbid_grp	sp	B	977	0.071480831
comorbid_grp	sp	C	3640	0.266315481
term_comb	se1	Preterm, < 29 weeks	1046	0.047371043
term_comb	se1	Preterm, 29-31 weeks	825	0.037362438
term_comb	se1	Preterm, 32-36 weeks	4042	0.183053304
term_comb	se1	Preterm, GA Unknown	10510	0.47597482
term_comb	se1	Term, GA Unknown	719	0.032561931
term_comb	se1	Unknown (assume 37+ weeks)	4939	0.223676464
term_comb	sp	Preterm, < 29 weeks	365	0.026704712
term_comb	sp	Preterm, 29-31 weeks	483	0.035338016
term_comb	sp	Preterm, 32-36 weeks	2560	0.1872988
term_comb	sp	Preterm, GA Unknown	6805	0.497878256
term_comb	sp	Term, GA Unknown	390	0.028533802
term_comb	sp	Unknown (assume 37+ weeks)	3065	0.224246415
low_bwt	se1	0	18147	0.821837779
low_bwt	se1	1	3934	0.178162221
low_bwt	sp	0	11532	0.843722564
low_bwt	sp	1	2136	0.156277436
cld	se1	0	21082	0.954757484
cld	se1	1	999	0.045242516
cld	sp	0	13368	0.978050922
cld	sp	1	300	0.021949078
chd_hi	se1	0	20539	0.930166206
chd_hi	se1	1	1542	0.069833794
chd_hi	sp	0	13054	0.955077553
chd_hi	sp	1	614	0.044922447
cc	se1	0	17731	0.802998053
cc	se1	1	4350	0.197001947
cc	sp	0	11834	0.865817969
cc	sp	1	1834	0.134182031
lrti_preseason	se1	0	21317	0.965400118
lrti_preseason	se1	1	764	0.034599882
lrti_preseason	sp	0	13605	0.995390694
lrti_preseason	sp	1	63	0.004609306
