# Supplementary material for: Inpatient service utilization amongst infants diagnosed with Respiratory Syncytial Virus infection (RSV) in the United States
Source: PLoS One. 2025 Jan 13;20(1):e0317367. doi: 10.1371/journal.pone.0317367 (PMC11730397; doi:10.1371/journal.pone.0317367)
Supplement: S1 File — (ZIP) [file pone.0317367.s016.zip › S16_code_suppressed/1_paper/data/tab_res_cont_dist_RSV_DT_NO_OFFSET_mdcd.csv]

analysis	outord	outcome	comorbid_grp	N	q25	median	q75	max	mean	ll95	ul95
sp	1	los_inp	tot	13668	2	4	6	277	5.63162	5.49305	5.77444
sp	2	los_inp_icu1	tot	4381	4	6	8	277	8.95522	8.65738	9.27071
sp	3	los_inp_icu0	tot	9287	1	3	5	176	4.06176	3.92743	4.20362
sp	4	days_icu_tot	tot	4381	4	6	10	277	8.81759	8.53024	9.12668
se1	1	los_inp	tot	22081	2	4	6	432	6.5155	6.32	6.7205
se1	2	los_inp_icu1	tot	5794	4	6	10	432	10.4868	10.0031	11.0078
se1	3	los_inp_icu0	tot	16287	1	3	4	331	5.1007	4.9059	5.3046
se1	4	days_icu_tot	tot	5794	4	6	10	432	10.1793	9.724	10.6897
sp	1	los_inp	A	9051	2	4	5	277	4.49647	4.3909	4.61397
sp	2	los_inp_icu1	A	2534	4	6	8	277	7.34887	7.07261	7.67482
sp	3	los_inp_icu0	A	6517	1	3	4	176	3.38672	3.30397	3.48304
sp	4	days_icu_tot	A	2534	4	6	8	277	7.22837	6.95462	7.5517
se1	1	los_inp	A	13609	2	3	5	277	4.09888	4.01448	4.19171
se1	2	los_inp_icu1	A	3069	4	5	8	277	7.07246	6.83284	7.34963
se1	3	los_inp_icu0	A	10540	1	3	4	267	3.23448	3.15987	3.32211
se1	4	days_icu_tot	A	3069	4	5	8	277	6.95235	6.71489	7.22939
sp	1	los_inp	B	977	3	5	11	155	10.3852	9.3695	11.4575
sp	2	los_inp_icu1	B	430	5	9	15	131	13.1252	11.8884	14.4605
sp	3	los_inp_icu0	B	547	1	4	6	155	8.2038	6.7861	9.7605
sp	4	days_icu_tot	B	430	5	9	15	131	13.0531	11.8116	14.3953
se1	1	los_inp	B	2491	3	5	12	432	17.9684	16.5295	19.4328
se1	2	los_inp_icu1	B	880	5	9	19	432	20.9435	18.3591	23.8114
se1	3	los_inp_icu0	B	1611	2	4	8	331	16.3649	14.684	18.0559
se1	4	days_icu_tot	B	600	5	9	18	432	19.8885	17.3602	22.6591
sp	1	los_inp	C	3640	3	4	8	148	7.1818	6.8481	7.5253
sp	2	los_inp_icu1	C	1417	5	7	13	148	10.5686	9.9668	11.2216
sp	3	los_inp_icu0	C	2223	2	3	5	103	5.0218	4.6905	5.3774
sp	4	days_icu_tot	C	1417	5	7	13	148	10.3801	9.80875	11.0099
se1	1	los_inp	C	5981	2	4	7	331	7.2343	6.9274	7.5561
se1	2	los_inp_icu1	C	1845	5	7	13	151	11.1967	10.5805	11.8558
se1	3	los_inp_icu0	C	4136	1	3	5	331	5.4711	5.1405	5.8329
se1	4	days_icu_tot	C	1845	5	7	13	146	10.9319	10.3496	11.5501
