# Supplementary material for: Inpatient service utilization amongst infants diagnosed with Respiratory Syncytial Virus infection (RSV) in the United States
Source: PLoS One. 2025 Jan 13;20(1):e0317367. doi: 10.1371/journal.pone.0317367 (PMC11730397; doi:10.1371/journal.pone.0317367)
Supplement: S1 File — (ZIP) [file pone.0317367.s016.zip › S16_code_suppressed/1_paper/data/tab_boot_cis_RSV_DT_OFFSET_ccae.csv]

stratum	variable	mean	ll95	ul95
bse	icu_ind	0.23454	0.22562	0.24333
bse	mechvent	0.00556	0.00409	0.00715
bse	mechvent_non	0.00761	0.00579	0.00942
bse	suppoxy_ip	0.14717	0.13966	0.15454
bse	suppoxy_home	0.03676	0.03281	0.04076
bse	ecmo	0.00147	0.00079	0.00238
bse	chestimg	0.36731	0.35744	0.37743
bse	inp_death	0.0017	0.00091	0.00261
bse	los_inp	5.25472	5.05916	5.46259
bse	los_inp_icu0	4.55724	4.33689	4.79232
bse	los_inp_icu1	7.53292	7.13311	7.99274
bse	days_icu_tot	6.63986	6.33591	6.96515
bse1_comA	icu_ind	0.21347	0.20271	0.22433
bse1_comA	mechvent	0.00482	0.00304	0.00679
bse1_comA	mechvent_non	0.00643	0.00447	0.00857
bse1_comA	suppoxy_ip	0.15218	0.14306	0.16164
bse1_comA	suppoxy_home	0.02074	0.01697	0.02447
bse1_comA	ecmo	0.00072	0.00018	0.00143
bse1_comA	chestimg	0.34937	0.33702	0.36167
bse1_comA	inp_death	0.00053	0	0.00125
bse1_comA	los_inp	3.78635	3.67476	3.92517
bse1_comA	los_inp_icu0	3.1507	3.03837	3.31199
bse1_comA	los_inp_icu1	6.13265	5.89791	6.3841
bse1_comA	days_icu_tot	5.49377	5.27113	5.73054
bse1_comB	icu_ind	0.298	0.2674	0.3291
bse1_comB	mechvent	0.0092	0.0034	0.016
bse1_comB	mechvent_non	0.0149	0.0069	0.024
bse1_comB	suppoxy_ip	0.1406	0.1177	0.1646
bse1_comB	suppoxy_home	0.152	0.128	0.176
bse1_comB	ecmo	0.0069	0.0023	0.0126
bse1_comB	chestimg	0.4121	0.3794	0.4446
bse1_comB	inp_death	0.0126	0.0057	0.0206
bse1_comB	los_inp	12.5522	11.1611	14.0149
bse1_comB	los_inp_icu0	13.0432	11.2296	14.9218
bse1_comB	los_inp_icu1	11.4072	9.6398	13.4521
bse1_comB	days_icu_tot	10.3638	8.7586	12.2107
bse1_comC	icu_ind	0.26138	0.24346	0.2799
bse1_comC	mechvent	0.00599	0.003	0.00943
bse1_comC	mechvent_non	0.00769	0.00429	0.01157
bse1_comC	suppoxy_ip	0.13745	0.12345	0.15174
bse1_comC	suppoxy_home	0.03214	0.02529	0.03943
bse1_comC	ecmo	0.00128	0	0.003
bse1_comC	chestimg	0.39351	0.37334	0.4132
bse1_comC	inp_death	0.00042	0	0.00129
bse1_comC	los_inp	6.04366	5.6661	6.48135
bse1_comC	los_inp_icu0	5.12872	4.7574	5.5386
bse1_comC	los_inp_icu1	8.62728	7.71475	9.87377
bse1_comC	days_icu_tot	7.30112	6.75574	7.89672
bsp	icu_ind	0.27243	0.26123	0.28377
bsp	mechvent	0.00654	0.00447	0.0086
bsp	mechvent_non	0.00895	0.00654	0.01153
bsp	suppoxy_ip	0.15195	0.14283	0.16125
bsp	suppoxy_home	0.02703	0.02289	0.03132
bsp	ecmo	0.00086	0.00017	0.00172
bsp	chestimg	0.38089	0.36844	0.39339
bsp	inp_death	0.00103	0.00034	0.00189
bsp	los_inp	4.69456	4.53795	4.8656
bsp	los_inp_icu0	3.74306	3.56599	3.9553
bsp	los_inp_icu1	7.23703	6.94188	7.5439
bsp	days_icu_tot	6.5381	6.24826	6.8427
bsp_comA	icu_ind	0.25014	0.23664	0.26374
bsp_comA	mechvent	0.00575	0.00351	0.00828
bsp_comA	mechvent_non	0.00801	0.00527	0.01104
bsp_comA	suppoxy_ip	0.15664	0.14555	0.16813
bsp_comA	suppoxy_home	0.02004	0.01581	0.02434
bsp_comA	ecmo	0.00101	0.00025	0.00201
bsp_comA	chestimg	0.37136	0.35684	0.38645
bsp_comA	inp_death	0.00075	0	0.00176
bsp_comA	los_inp	4.06765	3.91619	4.25922
bsp_comA	los_inp_icu0	3.32037	3.15462	3.55991
bsp_comA	los_inp_icu1	6.31081	6.06118	6.57472
bsp_comA	days_icu_tot	5.66452	5.41825	5.92076
bsp_comB	icu_ind	0.3587	0.30946	0.4097
bsp_comB	mechvent	0.0144	0.00287	0.0287
bsp_comB	mechvent_non	0.0202	0.00573	0.0372
bsp_comB	suppoxy_ip	0.1607	0.12321	0.2006
bsp_comB	suppoxy_home	0.1148	0.08309	0.149
bsp_comB	ecmo	0.0029	0	0.0086
bsp_comB	chestimg	0.4215	0.36963	0.4728
bsp_comB	inp_death	0.0058	0	0.0143
bsp_comB	los_inp	8.043	6.84527	9.3639
bsp_comB	los_inp_icu0	6.2489	4.86607	7.9286
bsp_comB	los_inp_icu1	11.2587	9.288	13.44
bsp_comB	days_icu_tot	10.6332	8.648	12.832
bsp_comC	icu_ind	0.31222	0.28842	0.33649
bsp_comC	mechvent	0.00676	0.00271	0.01151
bsp_comC	mechvent_non	0.0088	0.00474	0.01422
bsp_comC	suppoxy_ip	0.13741	0.12051	0.15504
bsp_comC	suppoxy_home	0.02503	0.0176	0.03318
bsp_comC	ecmo	0	0	0
bsp_comC	chestimg	0.39677	0.3717	0.42112
bsp_comC	inp_death	0.00067	0	0.00203
bsp_comC	los_inp	5.5912	5.26405	5.94042
bsp_comC	los_inp_icu0	4.4301	4.0689	4.8189
bsp_comC	los_inp_icu1	8.14871	7.55531	8.81128
bsp_comC	days_icu_tot	7.31583	6.74187	7.96312
