# Supplementary material for: Inpatient service utilization amongst infants diagnosed with Respiratory Syncytial Virus infection (RSV) in the United States
Source: PLoS One. 2025 Jan 13;20(1):e0317367. doi: 10.1371/journal.pone.0317367 (PMC11730397; doi:10.1371/journal.pone.0317367)
Supplement: S1 File — (ZIP) [file pone.0317367.s016.zip › S16_code_suppressed/1_paper/data/tab_res_cont_dist_RSV_DT_OFFSET_mdcd.csv]

analysis	outord	outcome	comorbid_grp	N	q25	median	q75	max	mean	ll95	ul95
sp	1	los_inp	tot	13668	2	3	5	277	4.66281	4.5589	4.77327
sp	2	los_inp_icu1	tot	3485	4	6	8	277	7.42956	7.16671	7.71994
sp	3	los_inp_icu0	tot	10183	1	3	4	146	3.71468	3.61279	3.82265
sp	4	days_icu_tot	tot	3485	4	6	8	277	7.29656	7.04161	7.57905
se1	1	los_inp	tot	22081	2	3	5	354	5.22177	5.07427	5.37661
se1	2	los_inp_icu1	tot	4560	4	5	8	341	7.7377	7.41952	8.08202
se1	3	los_inp_icu0	tot	17521	1	3	4	354	4.56469	4.40021	4.73557
se1	4	days_icu_tot	tot	4560	4	5	8	341	7.52059	7.21184	7.85154
sp	1	los_inp	A	9051	2	3	5	277	3.9433	3.85283	4.04342
sp	2	los_inp_icu1	A	2101	4	5	7	277	6.51286	6.22941	6.87292
sp	3	los_inp_icu0	A	6950	1	3	4	92	3.16628	3.10201	3.23252
sp	4	days_icu_tot	A	2101	4	5	8	277	6.39966	6.11566	6.76154
se1	1	los_inp	A	13609	1	3	4	277	3.63811	3.56573	3.72129
se1	2	los_inp_icu1	A	2564	4	5	7	277	6.21273	5.96958	6.52028
se1	3	los_inp_icu0	A	11045	1	3	4	267	3.04132	2.97881	3.11652
se1	4	days_icu_tot	A	2564	4	5	7	277	6.10367	5.86115	6.40913
sp	1	los_inp	B	977	2	4	9	146	7.7034	6.98158	8.4903
sp	2	los_inp_icu1	B	308	5	8	12	95	10.1621	9.13636	11.2857
sp	3	los_inp_icu0	B	669	1	3	6	146	6.5786	5.6562	7.6024
sp	4	days_icu_tot	B	308	5	8	12	95	10.0872	9.05519	11.2143
se1	1	los_inp	B	2491	2	4	9	354	12.6357	11.611	13.7158
se1	2	los_inp_icu1	B	600	4	7	12	341	12.1255	10.5033	14.02
se1	3	los_inp_icu0	B	1891	1	3	8	354	12.7976	11.5383	14.1264
se1	4	days_icu_tot	B	600	4	7	12	341	11.3691	9.8283	13.2117
sp	1	los_inp	C	3640	2	4	6	148	5.63679	5.38462	5.90687
sp	2	los_inp_icu1	C	1076	4	6	10	148	8.4411	7.91543	9.02974
sp	3	los_inp_icu0	C	2564	1	3	5	132	4.45587	4.19072	4.7383
sp	4	days_icu_tot	C	1076	4	6	10	146	8.25122	7.76115	8.78717
se1	1	los_inp	C	5981	2	4	6	204	5.7274	5.49724	5.9694
se1	2	los_inp_icu1	C	1396	4	6	10	148	8.66268	8.13467	9.217
se1	3	los_inp_icu0	C	4585	1	3	5	204	4.83506	4.59629	5.0912
se1	4	days_icu_tot	C	1396	4	6	10	146	8.48066	7.97923	9.01146
