# Supplementary material for: Inpatient service utilization amongst infants diagnosed with Respiratory Syncytial Virus infection (RSV) in the United States
Source: PLoS One. 2025 Jan 13;20(1):e0317367. doi: 10.1371/journal.pone.0317367 (PMC11730397; doi:10.1371/journal.pone.0317367)
Supplement: S1 File — (ZIP) [file pone.0317367.s016.zip › S16_code_suppressed/1_paper/data/tab_sampchar_RSV_DT_OFFSET_cdm.csv]

variable	analysis	level	N	prop
yrdob	se1	2016	641	0.177022921844794
yrdob	se1	2017	978	0.270091135045568
yrdob	se1	2018	953	0.263186964926816
yrdob	se1	2019	1002	0.276719138359569
yrdob	se1	2020	47	0.0129798398232532
yrdob	sp	2016	527	0.180109364319891
yrdob	sp	2017	760	0.25974025974026
yrdob	sp	2018	756	0.258373205741627
yrdob	sp	2019	843	0.288106630211893
yrdob	sp	2020	40	0.0136705399863295
birth_month	se1	January	319	0.088097210715272
birth_month	se1	February	131	0.036177851422259
birth_month	se1	March	52	0.0143606738470036
birth_month	se1	April	38	0.0104943385805026
birth_month	se1	May	154	0.0425296879315106
birth_month	se1	June	171	0.0472245236122618
birth_month	se1	July	284	0.0784313725490196
birth_month	se1	August	351	0.0969345484672742
birth_month	se1	September	441	0.12178956089478
birth_month	se1	October	596	0.164595415631041
birth_month	se1	November	614	0.169566418116542
birth_month	se1	December	470	0.129798398232532
birth_month	sp	January	256	0.0874914559125086
birth_month	sp	February	89	0.0304169514695831
birth_month	sp	March	35	0.0119617224880383
birth_month	sp	April	22	0.0075187969924812
birth_month	sp	May	143	0.0488721804511278
birth_month	sp	June	130	0.0444292549555707
birth_month	sp	July	236	0.0806561859193438
birth_month	sp	August	281	0.0960355434039645
birth_month	sp	September	350	0.119617224880383
birth_month	sp	October	488	0.166780587833219
birth_month	sp	November	514	0.175666438824334
birth_month	sp	December	382	0.130553656869446
gdr_cd	se1	F	1576	0.435238884286109
gdr_cd	se1	M	2045	0.564761115713891
gdr_cd	sp	F	1273	0.435064935064935
gdr_cd	sp	M	1653	0.564935064935065
first_rsv_season	se1	2016-2017	813	0.224523612261806
first_rsv_season	se1	2017-2018	951	0.262634631317316
first_rsv_season	se1	2018-2019	954	0.263463131731566
first_rsv_season	se1	2019-2020	903	0.249378624689312
first_rsv_season	sp	2016-2017	655	0.223855092276145
first_rsv_season	sp	2017-2018	744	0.254272043745728
first_rsv_season	sp	2018-2019	747	0.255297334244703
first_rsv_season	sp	2019-2020	780	0.266575529733424
divname	se1	E.N.CENTRAL	532	0.146920740127037
divname	se1	ES CENTRAL	113	0.0312068489367578
divname	se1	MID ATL	252	0.0695940347970174
divname	se1	MOUNTAIN	509	0.140568903617785
divname	se1	NEW ENG	110	0.0303783485225076
divname	se1	PACIFIC	247	0.0682132007732671
divname	se1	S ATL	576	0.15907207953604
divname	se1	USA	20	0.00552333609500138
divname	se1	W.N.CENTRAL	617	0.170394918530793
divname	se1	WS CENTRAL	645	0.178127589063795
divname	sp	E.N.CENTRAL	414	0.14149008885851
divname	sp	ES CENTRAL	82	0.0280246069719754
divname	sp	MID ATL	212	0.0724538619275461
divname	sp	MOUNTAIN	384	0.131237183868763
divname	sp	NEW ENG	87	0.0297334244702666
divname	sp	PACIFIC	198	0.0676691729323308
divname	sp	S ATL	490	0.167464114832536
divname	sp	USA	16	0.00546821599453179
divname	sp	W.N.CENTRAL	494	0.168831168831169
divname	sp	WS CENTRAL	549	0.187628161312372
plan_type_comb	se1	CDHP/HDHP	1100	0.303783485225076
plan_type_comb	se1	EPO/PPO	377	0.104114885390776
plan_type_comb	se1	HMO	350	0.0966583816625242
plan_type_comb	se1	IND	-999	-999
plan_type_comb	se1	OTH	41	0.0113228389947528
plan_type_comb	se1	POS	1752	0.483844241922121
plan_type_comb	sp	CDHP/HDHP	871	0.297676008202324
plan_type_comb	sp	EPO/PPO	315	0.107655502392344
plan_type_comb	sp	HMO	284	0.0970608339029392
plan_type_comb	sp	IND	-999	-999
plan_type_comb	sp	OTH	37	0.0126452494873548
plan_type_comb	sp	POS	1418	0.484620642515379
comorbid_grp	se1	A	2544	0.702568351284176
comorbid_grp	se1	B	249	0.0687655343827672
comorbid_grp	se1	C	828	0.228666114333057
comorbid_grp	sp	A	2089	0.713943950786056
comorbid_grp	sp	B	173	0.0591250854408749
comorbid_grp	sp	C	664	0.226930963773069
term_comb	se1	Preterm, < 29 weeks	6	0.00165700082850041
term_comb	se1	Preterm, 29-31 weeks	20	0.00552333609500138
term_comb	se1	Preterm, 32-36 weeks	409	0.112952223142778
term_comb	se1	Preterm, GA Unknown	316	0.0872687103010218
term_comb	se1	Term, GA Unknown	2027	0.55979011322839
term_comb	se1	Unknown (assume 37+ weeks)	843	0.232808616404308
term_comb	sp	Preterm, < 29 weeks	-999	-999
term_comb	sp	Preterm, 29-31 weeks	19	0.00649350649350649
term_comb	sp	Preterm, 32-36 weeks	325	0.111073137388927
term_comb	sp	Preterm, GA Unknown	231	0.0789473684210526
term_comb	sp	Term, GA Unknown	1666	0.569377990430622
term_comb	sp	Unknown (assume 37+ weeks)	683	0.233424470266576
low_bwt	se1	0	3190	0.88097210715272
low_bwt	se1	1	431	0.11902789284728
low_bwt	sp	0	2600	0.888585099111415
low_bwt	sp	1	326	0.111414900888585
cld	se1	0	3560	0.983153824910246
cld	se1	1	61	0.0168461750897542
cld	sp	0	2888	0.987012987012987
cld	sp	1	38	0.012987012987013
chd_hi	se1	0	3417	0.943661971830986
chd_hi	se1	1	204	0.0563380281690141
chd_hi	sp	0	2786	0.952153110047847
chd_hi	sp	1	140	0.0478468899521531
cc	se1	0	3049	0.842032587682961
cc	se1	1	572	0.157967412317039
cc	sp	0	2499	0.854066985645933
cc	sp	1	427	0.145933014354067
lrti_preseason	se1	0	3574	0.987020160176747
lrti_preseason	se1	1	47	0.0129798398232532
lrti_preseason	sp	0	2916	0.996582365003418
lrti_preseason	sp	1	10	0.00341763499658237
