# Supplementary material for: Inpatient service utilization amongst infants diagnosed with Respiratory Syncytial Virus infection (RSV) in the United States
Source: PLoS One. 2025 Jan 13;20(1):e0317367. doi: 10.1371/journal.pone.0317367 (PMC11730397; doi:10.1371/journal.pone.0317367)
Supplement: S1 File — (ZIP) [file pone.0317367.s016.zip › S16_code_suppressed/1_paper/data/tab_res_bin_RSV_DT_NO_OFFSET_mdcd.csv]

outcome	analysis	events	N	prop	ll95	ul95
chestimg	se1	8756	22081	0.3965	0.3901	0.403
ecmo	se1	48	22081	0.0022	0.0016	0.0029
icu_ind	se1	5794	22081	0.2624	0.2566	0.2682
inp_death	se1	47	22081	0.0021	1.60E-03	0.0028
mechvent	se1	255	22081	0.0115	0.0102	0.013
mechvent_non	se1	304	22081	0.0138	0.0123	0.0154
suppoxy_home	se1	518	22081	0.0235	0.0215	0.0255
suppoxy_ip	se1	3623	22081	0.1641	0.1593	0.169
chestimg	sp	5521	13668	0.4039	0.3957	0.4122
ecmo	sp	29	13668	0.0021	0.0015	0.0031
icu_ind	sp	4381	13668	0.3205	0.3128	0.3284
inp_death	sp	13	13668	0.001	5.00E-04	0.0016
mechvent	sp	142	13668	0.0104	0.0088	0.0122
mechvent_non	sp	174	13668	0.0127	0.011	0.0148
suppoxy_home	sp	216	13668	0.0158	0.0138	0.018
suppoxy_ip	sp	2398	13668	0.1754	0.1692	0.1819
