# Supplementary material for: Inpatient service utilization amongst infants diagnosed with Respiratory Syncytial Virus infection (RSV) in the United States
Source: PLoS One. 2025 Jan 13;20(1):e0317367. doi: 10.1371/journal.pone.0317367 (PMC11730397; doi:10.1371/journal.pone.0317367)
Supplement: S1 File — (ZIP) [file pone.0317367.s016.zip › S16_code_suppressed/1_paper/data/suppress_small_cells_cdm.r]

## This script suppresses small cells (n < 5) in accordance with Optum's
## privacy restrictions for released/published outputs. Suppressed values
## include small cell counts and any statistics derived thereof.

## A value of -999 indicates that a given output was suppressed.

library(data.table)

setwd(here::here("Manuscript Drafts/S16_code_suppressed/1_paper/data"))
getwd()

cdm_csv_files <- list.files(pattern = "(bin|boot|sampchar).*cdm.csv")
bin_marg_ind <- which(cdm_csv_files %like% "bin_RSV")
bin_comorb_ind <- which(cdm_csv_files %like% "bin_comorb")
sampchar_ind <- which(cdm_csv_files %like% "sampchar")
boot_ind <- which(cdm_csv_files %like% "boot")


################################################################################
## MARGINAL OUTPUT ##
################################################################################

## Suppress small cells in marginal output
suppressed_bin_marg <-
  lapply(setNames(cdm_csv_files[bin_marg_ind], cdm_csv_files[bin_marg_ind]),
         \(x) {
           tmp <- fread(x)
           tmp[N < 5, N := -999]
           tmp[]
         })

### Check
lapply(suppressed_bin_marg, \(x) x[N < 5])


################################################################################
## COMORBIDITY GROUP-SPECIFIC OUTPUT ##
################################################################################
## Suppress small cells in comorbidity group-specific outputs
suppressed_bin_comorb <-
  lapply(setNames(cdm_csv_files[bin_comorb_ind], cdm_csv_files[bin_comorb_ind]),
         \(x) {
           tmp <- fread(x)
           tmp[events < 5, events := -999]
           tmp[]
         })

### Check
lapply(suppressed_bin_comorb, \(x) x[events < 5])


################################################################################
## BOOTSTRAPPED STATISTICS ##
################################################################################

## Suppress bootstrapped statistics derived from small cells in the
## prior two datasets

### Create a lookup table to guide which statistics to suppress
drop_from_boot <- rbind(
  rbindlist(
    suppressed_bin_marg, idcol = "file"
  )[N == -999, .(file, analysis, comorbid_grp = NA, outcome)],
  rbindlist(
    suppressed_bin_comorb, idcol = "file"
  )[events == -999, .(file, analysis, comorbid_grp, outcome)]
)

drop_from_boot[is.na(comorbid_grp),
               stratum := fcase(analysis == "sp", "bsp",
                                analysis == "se1", "bse")]

drop_from_boot[!is.na(comorbid_grp),
               stratum := fcase(
                 analysis == "sp", paste0("bsp_com", comorbid_grp),
                 analysis == "se1", paste0("bse1_com", comorbid_grp)
               )]

### Read in initial bootstrapped outputs
init_boot <-
  lapply(setNames(cdm_csv_files[boot_ind], cdm_csv_files[boot_ind]),
         \(x) {
           tmp <- fread(x)
           tmp
         })

## Function: Identifies bootstrapped statistics that must be suppressed
##           and suppresses them.
suppress_boot_stats <- function(pattern) {
  tmp <- init_boot[[which(names(init_boot) %like% pattern)]]
  replacement <- merge(tmp,
                       drop_from_boot[file %like% pattern],
                       by.x = c("stratum", "variable"),
                       by.y = c("stratum", "outcome"))
  replacement[, marker := 1]
  drop_from_replacement <- c("file", "analysis", "comorbid_grp",
                             "mean", "ll95", "ul95")
  processed <- merge(tmp,
                     replacement[, -..drop_from_replacement],
                     by = c("stratum", "variable"),
                     all.x = TRUE)
  processed[!is.na(marker), c("mean", "ll95", "ul95") := -999]
  processed[, -c("marker")]
}

### Run the suppression function
suppressed_boot_no_offset <- suppress_boot_stats("NO_OFFSET")
suppressed_boot_offset <- suppress_boot_stats("DT_OFFSET")


################################################################################
## SAMPLE CHARACTERISTICS ##
################################################################################

## Suppress small cells in sample characteristic table
suppressed_sampchar <-
  lapply(setNames(cdm_csv_files[sampchar_ind], cdm_csv_files[sampchar_ind]),
         \(x) {
           tmp <- fread(x)
           tmp[N < 5, c("N", "prop") := -999]
           tmp[]
         })

### Check
lapply(suppressed_sampchar, \(x) x[N < 5])


################################################################################
## WRITE SUPPRESSED OUTPUTS ##
################################################################################

## Write suppressed files
fwrite(suppressed_bin_marg[[1]], names(suppressed_bin_marg)[1])
fwrite(suppressed_bin_marg[[2]], names(suppressed_bin_marg)[2])
fwrite(suppressed_bin_comorb[[1]], names(suppressed_bin_comorb)[1])
fwrite(suppressed_bin_comorb[[2]], names(suppressed_bin_comorb)[2])
fwrite(suppressed_boot_no_offset, names(init_boot)[1])
fwrite(suppressed_boot_offset, names(init_boot)[2])
fwrite(suppressed_sampchar[[1]], names(suppressed_sampchar)[1])
fwrite(suppressed_sampchar[[2]], names(suppressed_sampchar)[2])
