# Supplementary material for: Inpatient service utilization amongst infants diagnosed with Respiratory Syncytial Virus infection (RSV) in the United States
Source: PLoS One. 2025 Jan 13;20(1):e0317367. doi: 10.1371/journal.pone.0317367 (PMC11730397; doi:10.1371/journal.pone.0317367)
Supplement: S1 File — (ZIP) [file pone.0317367.s016.zip › S16_code_suppressed/1_paper/data/tab_res_bin_RSV_DT_NO_OFFSET_cdm.csv]

analysis	outcome	N
se1	icu_ind	879
sp	icu_ind	786
se1	mechvent	125
sp	mechvent	113
se1	mechvent_non	57
sp	mechvent_non	51
se1	suppoxy_ip	547
sp	suppoxy_ip	460
se1	suppoxy_home	178
sp	suppoxy_home	119
se1	ecmo	5
sp	ecmo	-999
se1	chestimg	1301
sp	chestimg	1095
se1	inp_death	-999
sp	inp_death	-999
