# Supplementary material for: Inpatient service utilization amongst infants diagnosed with Respiratory Syncytial Virus infection (RSV) in the United States
Source: PLoS One. 2025 Jan 13;20(1):e0317367. doi: 10.1371/journal.pone.0317367 (PMC11730397; doi:10.1371/journal.pone.0317367)
Supplement: S1 File — (ZIP) [file pone.0317367.s016.zip › S16_code_suppressed/1_paper/data/tab_res_bin_comorb_RSV_DT_NO_OFFSET_ccae.csv]

outcome	analysis	comorbid_grp	events	N	prop	ll95	ul95
chestimg	se1	A	1963	5599	0.3506	0.3382	0.3632
chestimg	se1	B	425	875	0.4857	0.4527	0.5188
chestimg	se1	C	959	2333	0.4111	0.3913	0.4312
ecmo	se1	A	4	5599	0.0007	0.0002	0.0019
ecmo	se1	B	10	875	0.0114	0.0059	0.0212
ecmo	se1	C	4	2333	0.0017	0.0005	0.0046
icu_ind	se1	A	1201	5599	0.2145	0.2039	0.2255
icu_ind	se1	B	305	875	0.3486	0.3177	0.3808
icu_ind	se1	C	624	2333	0.2675	0.2499	0.2858
inp_death	se1	A	3	5599	0.0005	0.0001	0.0017
inp_death	se1	B	11	875	0.0126	0.0067	0.0227
inp_death	se1	C	1	2333	0.0004	0	0.0027
mechvent	se1	A	27	5599	0.0048	0.0033	0.007
mechvent	se1	B	9	875	0.0103	0.0051	0.0198
mechvent	se1	C	14	2333	0.006	0.0035	0.0101
mechvent_non	se1	A	36	5599	0.0064	0.0046	0.0089
mechvent_non	se1	B	14	875	0.016	0.0093	0.0269
mechvent_non	se1	C	18	2333	0.0077	0.0048	0.0123
suppoxy_home	se1	A	116	5599	0.0207	0.0173	0.0248
suppoxy_home	se1	B	138	875	0.1577	0.135	0.1834
suppoxy_home	se1	C	76	2333	0.0326	0.0261	0.0406
suppoxy_ip	se1	A	852	5599	0.1522	0.143	0.1618
suppoxy_ip	se1	B	129	875	0.1474	0.1254	0.1725
suppoxy_ip	se1	C	322	2333	0.138	0.1246	0.1526
chestimg	sp	A	1481	3985	0.3716	0.3568	0.3868
chestimg	sp	B	149	349	0.4269	0.3761	0.4794
chestimg	sp	C	594	1477	0.4022	0.3774	0.4274
ecmo	sp	A	4	3985	0.001	0.0003	0.0027
ecmo	sp	B	1	349	0.0029	0	0.0177
ecmo	sp	C	0	1477	0	0	0.0031
icu_ind	sp	A	999	3985	0.2507	0.2375	0.2644
icu_ind	sp	B	126	349	0.361	0.3124	0.4127
icu_ind	sp	C	466	1477	0.3155	0.2923	0.3397
inp_death	sp	A	3	3985	0.0008	0.0001	0.0023
inp_death	sp	B	2	349	0.0057	0.0002	0.022
inp_death	sp	C	1	1477	0.0007	0	0.0042
mechvent	sp	A	23	3985	0.0058	0.0038	0.0087
mechvent	sp	B	5	349	0.0143	0.0051	0.0341
mechvent	sp	C	10	1477	0.0068	0.0035	0.0126
mechvent_non	sp	A	32	3985	0.008	0.0057	0.0114
mechvent_non	sp	B	7	349	0.0201	0.0089	0.0417
mechvent_non	sp	C	13	1477	0.0088	0.005	0.0152
suppoxy_home	sp	A	80	3985	0.0201	0.0161	0.0249
suppoxy_home	sp	B	41	349	0.1175	0.0875	0.1557
suppoxy_home	sp	C	37	1477	0.0251	0.0181	0.0344
suppoxy_ip	sp	A	624	3985	0.1566	0.1456	0.1682
suppoxy_ip	sp	B	57	349	0.1633	0.1281	0.2059
suppoxy_ip	sp	C	203	1477	0.1374	0.1208	0.156
