# Supplementary material for: Inpatient service utilization amongst infants diagnosed with Respiratory Syncytial Virus infection (RSV) in the United States
Source: PLoS One. 2025 Jan 13;20(1):e0317367. doi: 10.1371/journal.pone.0317367 (PMC11730397; doi:10.1371/journal.pone.0317367)
Supplement: S1 File — (ZIP) [file pone.0317367.s016.zip › S16_code_suppressed/1_paper/data/tab_res_bin_comorb_RSV_DT_NO_OFFSET_mdcd.csv]

outcome	analysis	comorbid_grp	events	N	prop	ll95	ul95
chestimg	se1	A	4986	13609	0.3664	0.3583	0.3745
chestimg	se1	B	1222	2491	0.4906	0.471	0.5102
chestimg	se1	C	2548	5981	0.426	0.4135	0.4386
ecmo	se1	A	7	13609	0.0005	0.0002	0.0011
ecmo	se1	B	21	2491	0.0084	0.0054	0.0129
ecmo	se1	C	20	5981	0.0033	0.0021	0.0052
icu_ind	se1	A	3069	13609	0.2255	0.2186	0.2326
icu_ind	se1	B	880	2491	0.3533	0.3347	0.3723
icu_ind	se1	C	1845	5981	0.3085	0.2969	0.3203
inp_death	se1	A	8	13609	0.0006	0.0003	0.0012
inp_death	se1	B	25	2491	0.01	0.0067	0.0148
inp_death	se1	C	14	5981	0.0023	0.0014	0.004
mechvent	se1	A	145	13609	0.0107	0.0091	0.0125
mechvent	se1	B	38	2491	0.0153	0.0111	0.0209
mechvent	se1	C	72	5981	0.012	0.0096	0.0151
mechvent_non	se1	A	163	13609	0.012	0.0103	0.014
mechvent_non	se1	B	47	2491	0.0189	0.0142	0.025
mechvent_non	se1	C	94	5981	0.0157	0.0128	0.0192
suppoxy_home	se1	A	102	13609	0.0075	0.0062	0.0091
suppoxy_home	se1	B	294	2491	0.118	0.1059	0.1313
suppoxy_home	se1	C	122	5981	0.0204	0.0171	0.0243
suppoxy_ip	se1	A	2342	13609	0.1721	0.1658	0.1785
suppoxy_ip	se1	B	334	2491	0.1341	0.1213	0.148
suppoxy_ip	se1	C	947	5981	0.1583	0.1493	0.1678
chestimg	sp	A	3468	9051	0.3832	0.3732	0.3932
chestimg	sp	B	467	977	0.478	0.4468	0.5093
chestimg	sp	C	1586	3640	0.4357	0.4197	0.4519
ecmo	sp	A	6	9051	0.0007	0.0003	0.0015
ecmo	sp	B	5	977	0.0051	0.0018	0.0123
ecmo	sp	C	18	3640	0.0049	0.0031	0.0079
icu_ind	sp	A	2534	9051	0.28	0.2708	0.2893
icu_ind	sp	B	430	977	0.4401	0.4093	0.4714
icu_ind	sp	C	1417	3640	0.3893	0.3736	0.4052
inp_death	sp	A	4	9051	0.0004	0.0001	0.0012
inp_death	sp	B	5	977	0.0051	0.0018	0.0123
inp_death	sp	C	4	3640	0.0011	0.0003	0.0029
mechvent	sp	A	81	9051	0.0089	0.0072	0.0111
mechvent	sp	B	14	977	0.0143	0.0083	0.0241
mechvent	sp	C	47	3640	0.0129	0.0097	0.0172
mechvent_non	sp	A	92	9051	0.0102	0.0083	0.0125
mechvent_non	sp	B	19	977	0.0194	0.0123	0.0304
mechvent_non	sp	C	63	3640	0.0173	0.0135	0.0221
suppoxy_home	sp	A	72	9051	0.008	0.0063	0.01
suppoxy_home	sp	B	88	977	0.0901	0.0736	0.1097
suppoxy_home	sp	C	56	3640	0.0154	0.0118	0.02
suppoxy_ip	sp	A	1628	9051	0.1799	0.1721	0.1879
suppoxy_ip	sp	B	152	977	0.1556	0.1342	0.1797
suppoxy_ip	sp	C	618	3640	0.1698	0.1579	0.1823
