# Supplementary material for: Inpatient service utilization amongst infants diagnosed with Respiratory Syncytial Virus infection (RSV) in the United States
Source: PLoS One. 2025 Jan 13;20(1):e0317367. doi: 10.1371/journal.pone.0317367 (PMC11730397; doi:10.1371/journal.pone.0317367)
Supplement: S1 File — (ZIP) [file pone.0317367.s016.zip › S16_code_suppressed/1_paper/data/tab_boot_cis_RSV_DT_NO_OFFSET_ccae.csv]

stratum	variable	mean	ll95	ul95
bse	icu_ind	0.24181	0.23288	0.25071
bse	mechvent	0.00568	0.0042	0.00727
bse	mechvent_non	0.00773	0.0059	0.00965
bse	suppoxy_ip	0.14797	0.14046	0.15544
bse	suppoxy_home	0.03744	0.0335	0.04144
bse	ecmo	0.00204	0.00114	0.00307
bse	chestimg	0.38003	0.37005	0.39026
bse	inp_death	0.0017	0.00091	0.00261
bse	los_inp	5.81058	5.54479	6.08766
bse	los_inp_icu0	4.75158	4.49229	5.01617
bse	los_inp_icu1	9.1223	8.42817	9.92019
bse	days_icu_tot	7.99137	7.4169	8.64789
bse1_comA	icu_ind	0.21454	0.20379	0.2254
bse1_comA	mechvent	0.00482	0.00304	0.00679
bse1_comA	mechvent_non	0.00643	0.00447	0.00857
bse1_comA	suppoxy_ip	0.15218	0.14306	0.16164
bse1_comA	suppoxy_home	0.02074	0.01697	0.02447
bse1_comA	ecmo	0.00072	0.00018	0.00143
bse1_comA	chestimg	0.35062	0.33827	0.36292
bse1_comA	inp_death	0.00053	0	0.00125
bse1_comA	los_inp	3.8148	3.69102	3.97785
bse1_comA	los_inp_icu0	3.09466	3.02797	3.16212
bse1_comA	los_inp_icu1	6.4563	5.97835	7.17236
bse1_comA	days_icu_tot	5.84134	5.36969	6.54704
bse1_comB	icu_ind	0.3483	0.3166	0.3806
bse1_comB	mechvent	0.0103	0.0046	0.0171
bse1_comB	mechvent_non	0.0161	0.008	0.0251
bse1_comB	suppoxy_ip	0.1475	0.1246	0.1714
bse1_comB	suppoxy_home	0.1577	0.1337	0.1817
bse1_comB	ecmo	0.0114	0.0046	0.0194
bse1_comB	chestimg	0.4852	0.4526	0.5177
bse1_comB	inp_death	0.0126	0.0057	0.0206
bse1_comB	los_inp	16.8121	14.8149	18.9223
bse1_comB	los_inp_icu0	15.5845	13.1	18.1544
bse1_comB	los_inp_icu1	19.1006	15.7803	22.8492
bse1_comB	days_icu_tot	16.2583	13.6	19.177
bse1_comC	icu_ind	0.26736	0.24946	0.2859
bse1_comC	mechvent	0.00599	0.003	0.0094
bse1_comC	mechvent_non	0.00769	0.00429	0.0116
bse1_comC	suppoxy_ip	0.13787	0.12387	0.1522
bse1_comC	suppoxy_home	0.03256	0.02572	0.0399
bse1_comC	ecmo	0.00171	0.00043	0.0034
bse1_comC	chestimg	0.41106	0.39091	0.4312
bse1_comC	inp_death	0.00042	0	0.0013
bse1_comC	los_inp	6.4735	6.00814	7.0056
bse1_comC	los_inp_icu0	5.40783	4.96489	5.8888
bse1_comC	los_inp_icu1	9.40418	8.1859	10.9183
bse1_comC	days_icu_tot	8.10854	7.21795	9.3045
bsp	icu_ind	0.27382	0.26261	0.28532
bsp	mechvent	0.00654	0.00447	0.0086
bsp	mechvent_non	0.00895	0.00654	0.01153
bsp	suppoxy_ip	0.15212	0.143	0.16142
bsp	suppoxy_home	0.0272	0.02306	0.03149
bsp	ecmo	0.00086	0.00017	0.00172
bsp	chestimg	0.38278	0.37033	0.39528
bsp	inp_death	0.00103	0.00034	0.00189
bsp	los_inp	4.79893	4.61797	5.00533
bsp	los_inp_icu0	3.73164	3.57844	3.89858
bsp	los_inp_icu1	7.62728	7.14959	8.2269
bsp	days_icu_tot	6.91351	6.44563	7.50534
bsp_comA	icu_ind	0.25064	0.23739	0.26424
bsp_comA	mechvent	0.00575	0.00351	0.00828
bsp_comA	mechvent_non	0.00801	0.00527	0.01104
bsp_comA	suppoxy_ip	0.15664	0.14555	0.16813
bsp_comA	suppoxy_home	0.02004	0.01581	0.02434
bsp_comA	ecmo	0.00101	0.00025	0.00201
bsp_comA	chestimg	0.37161	0.35709	0.38645
bsp_comA	inp_death	0.00075	0	0.00176
bsp_comA	los_inp	4.09043	3.92246	4.31794
bsp_comA	los_inp_icu0	3.20897	3.12559	3.29638
bsp_comA	los_inp_icu1	6.73119	6.16416	7.57457
bsp_comA	days_icu_tot	6.08597	5.52152	6.92092
bsp_comB	icu_ind	0.3616	0.31232	0.4126
bsp_comB	mechvent	0.0144	0.00287	0.0287
bsp_comB	mechvent_non	0.0202	0.00573	0.0372
bsp_comB	suppoxy_ip	0.1636	0.12607	0.2034
bsp_comB	suppoxy_home	0.1176	0.08596	0.1519
bsp_comB	ecmo	0.0029	0	0.0086
bsp_comB	chestimg	0.4273	0.37536	0.4814
bsp_comB	inp_death	0.0058	0	0.0143
bsp_comB	los_inp	8.7813	7.31232	10.4241
bsp_comB	los_inp_icu0	7.0331	5.18834	9.2063
bsp_comB	los_inp_icu1	11.8834	9.70635	14.381
bsp_comB	days_icu_tot	11.2628	9.07143	13.7778
bsp_comC	icu_ind	0.31562	0.29181	0.3392
bsp_comC	mechvent	0.00676	0.00271	0.01151
bsp_comC	mechvent_non	0.0088	0.00474	0.01422
bsp_comC	suppoxy_ip	0.13741	0.12051	0.15504
bsp_comC	suppoxy_home	0.02503	0.0176	0.03318
bsp_comC	ecmo	0	0	0
bsp_comC	chestimg	0.40222	0.37779	0.42654
bsp_comC	inp_death	0.00067	0	0.00203
bsp_comC	los_inp	5.76676	5.40081	6.16181
bsp_comC	los_inp_icu0	4.54774	4.1454	4.98318
bsp_comC	los_inp_icu1	8.40091	7.72318	9.14378
bsp_comC	days_icu_tot	7.51583	6.88841	8.20386
