# Supplementary material for: Inpatient service utilization amongst infants diagnosed with Respiratory Syncytial Virus infection (RSV) in the United States
Source: PLoS One. 2025 Jan 13;20(1):e0317367. doi: 10.1371/journal.pone.0317367 (PMC11730397; doi:10.1371/journal.pone.0317367)
Supplement: S1 File — (ZIP) [file pone.0317367.s016.zip › S16_code_suppressed/1_paper/data/tab_boot_cis_RSV_DT_OFFSET_mdcd.csv]

stratum	variable	mean	ll95	ul95
bse	icu_ind	0.20655	0.2013	0.21195
bse	mechvent	0.00946	0.0082	0.01078
bse	mechvent_non	0.01055	0.00924	0.01191
bse	suppoxy_ip	0.1469	0.14225	0.15153
bse	suppoxy_home	0.02233	0.02042	0.02432
bse	ecmo	0.00113	0.00072	0.00159
bse	chestimg	0.33895	0.33264	0.34514
bse	inp_death	0.00213	0.00154	0.00276
bse	los_inp	5.22177	5.07427	5.37661
bse	los_inp_icu0	4.56469	4.40021	4.73557
bse	los_inp_icu1	7.7377	7.41952	8.08202
bse	days_icu_tot	7.52059	7.21184	7.85154
bse1_comA	icu_ind	0.18843	0.18179	0.19516
bse1_comA	mechvent	0.0094	0.00786	0.0111
bse1_comA	mechvent_non	0.01006	0.00845	0.01176
bse1_comA	suppoxy_ip	0.15752	0.15152	0.16372
bse1_comA	suppoxy_home	0.00727	0.00588	0.00874
bse1_comA	ecmo	0.00044	0.00015	0.00081
bse1_comA	chestimg	0.33128	0.32339	0.33911
bse1_comA	inp_death	0.00059	0.00022	0.00103
bse1_comA	los_inp	3.63811	3.56573	3.72129
bse1_comA	los_inp_icu0	3.04132	2.97881	3.11652
bse1_comA	los_inp_icu1	6.21273	5.96958	6.52028
bse1_comA	days_icu_tot	6.10367	5.86115	6.40913
bse1_comB	icu_ind	0.241	0.2244	0.2577
bse1_comB	mechvent	0.01	0.0064	0.0141
bse1_comB	mechvent_non	0.0116	0.0076	0.0161
bse1_comB	suppoxy_ip	0.1119	0.0996	0.1244
bse1_comB	suppoxy_home	0.1105	0.0984	0.1224
bse1_comB	ecmo	0.0032	0.0012	0.0056
bse1_comB	chestimg	0.3555	0.3364	0.3745
bse1_comB	inp_death	0.01	0.0064	0.0141
bse1_comB	los_inp	12.6357	11.611	13.7158
bse1_comB	los_inp_icu0	12.7976	11.5383	14.1264
bse1_comB	los_inp_icu1	12.1255	10.5033	14.02
bse1_comB	days_icu_tot	11.3691	9.8283	13.2117
bse1_comC	icu_ind	0.23333	0.22254	0.2439
bse1_comC	mechvent	0.00936	0.00702	0.0119
bse1_comC	mechvent_non	0.0112	0.00853	0.0139
bse1_comC	suppoxy_ip	0.13729	0.12857	0.1461
bse1_comC	suppoxy_home	0.0199	0.01639	0.0236
bse1_comC	ecmo	0.00184	0.00084	0.003
bse1_comC	chestimg	0.3498	0.3379	0.3616
bse1_comC	inp_death	0.00234	0.00117	0.0037
bse1_comC	los_inp	5.7274	5.49724	5.9694
bse1_comC	los_inp_icu0	4.83506	4.59629	5.0912
bse1_comC	los_inp_icu1	8.66268	8.13467	9.217
bse1_comC	days_icu_tot	8.48066	7.97923	9.01146
bsp	icu_ind	0.25505	0.24781	0.26229
bsp	mechvent	0.00811	0.00666	0.00966
bsp	mechvent_non	0.00927	0.00768	0.0109
bsp	suppoxy_ip	0.15508	0.14889	0.16118
bsp	suppoxy_home	0.01535	0.01332	0.01749
bsp	ecmo	0.00124	0.00066	0.0019
bsp	chestimg	0.34595	0.33794	0.35375
bsp	inp_death	0.00096	0.00044	0.00146
bsp	los_inp	4.66281	4.5589	4.77327
bsp	los_inp_icu0	3.71468	3.61279	3.82265
bsp	los_inp_icu1	7.42956	7.16671	7.71994
bsp	days_icu_tot	7.29656	7.04161	7.57905
bsp_comA	icu_ind	0.23212	0.2234	0.24075
bsp_comA	mechvent	0.00751	0.00575	0.00939
bsp_comA	mechvent_non	0.00806	0.0063	0.00994
bsp_comA	suppoxy_ip	0.16203	0.15435	0.16971
bsp_comA	suppoxy_home	0.00783	0.00608	0.00972
bsp_comA	ecmo	0.00055	0.00011	0.0011
bsp_comA	chestimg	0.34052	0.3309	0.35035
bsp_comA	inp_death	0.00044	0.00011	0.00088
bsp_comA	los_inp	3.9433	3.85283	4.04342
bsp_comA	los_inp_icu0	3.16628	3.10201	3.23252
bsp_comA	los_inp_icu1	6.51286	6.22941	6.87292
bsp_comA	days_icu_tot	6.39966	6.11566	6.76154
bsp_comB	icu_ind	0.3152	0.28557	0.3439
bsp_comB	mechvent	0.0082	0.00307	0.0143
bsp_comB	mechvent_non	0.0112	0.00512	0.0184
bsp_comB	suppoxy_ip	0.131	0.11054	0.1525
bsp_comB	suppoxy_home	0.0861	0.06858	0.1044
bsp_comB	ecmo	0.0031	0	0.0072
bsp_comB	chestimg	0.3643	0.33367	0.3941
bsp_comB	inp_death	0.0051	0.00102	0.0102
bsp_comB	los_inp	7.7034	6.98158	8.4903
bsp_comB	los_inp_icu0	6.5786	5.6562	7.6024
bsp_comB	los_inp_icu1	10.1621	9.13636	11.2857
bsp_comB	days_icu_tot	10.0872	9.05519	11.2143
bsp_comC	icu_ind	0.29555	0.28049	0.31044
bsp_comC	mechvent	0.00962	0.00659	0.01291
bsp_comC	mechvent_non	0.01182	0.00852	0.01538
bsp_comC	suppoxy_ip	0.14421	0.13269	0.15549
bsp_comC	suppoxy_home	0.01512	0.01126	0.01923
bsp_comC	ecmo	0.00247	0.0011	0.00412
bsp_comC	chestimg	0.35466	0.33901	0.37033
bsp_comC	inp_death	0.00109	0.00027	0.0022
bsp_comC	los_inp	5.63679	5.38462	5.90687
bsp_comC	los_inp_icu0	4.45587	4.19072	4.7383
bsp_comC	los_inp_icu1	8.4411	7.91543	9.02974
bsp_comC	days_icu_tot	8.25122	7.76115	8.78717
