# Supplementary material for: Inpatient service utilization amongst infants diagnosed with Respiratory Syncytial Virus infection (RSV) in the United States
Source: PLoS One. 2025 Jan 13;20(1):e0317367. doi: 10.1371/journal.pone.0317367 (PMC11730397; doi:10.1371/journal.pone.0317367)
Supplement: S1 File — (ZIP) [file pone.0317367.s016.zip › S16_code_suppressed/1_paper/data/tab_res_bin_comorb_RSV_DT_NO_OFFSET_cdm.csv]

analysis	comorbid_grp	outcome	events	N
se1	A	icu_ind	541	2544
se1	A	mechvent	64	2544
se1	A	mechvent_non	38	2544
se1	A	suppoxy_ip	381	2544
se1	A	suppoxy_home	102	2544
se1	A	ecmo	-999	2544
se1	A	chestimg	873	2544
se1	A	inp_death	-999	2544
se1	B	icu_ind	98	249
se1	B	mechvent	17	249
se1	B	mechvent_non	6	249
se1	B	suppoxy_ip	33	249
se1	B	suppoxy_home	41	249
se1	B	ecmo	-999	249
se1	B	chestimg	115	249
se1	B	inp_death	-999	249
se1	C	icu_ind	240	828
se1	C	mechvent	44	828
se1	C	mechvent_non	13	828
se1	C	suppoxy_ip	133	828
se1	C	suppoxy_home	35	828
se1	C	ecmo	-999	828
se1	C	chestimg	313	828
se1	C	inp_death	-999	828
sp	A	icu_ind	504	2089
sp	A	mechvent	61	2089
sp	A	mechvent_non	31	2089
sp	A	suppoxy_ip	331	2089
sp	A	suppoxy_home	74	2089
sp	A	ecmo	-999	2089
sp	A	chestimg	752	2089
sp	A	inp_death	-999	2089
sp	B	icu_ind	70	173
sp	B	mechvent	15	173
sp	B	mechvent_non	7	173
sp	B	suppoxy_ip	26	173
sp	B	suppoxy_home	21	173
sp	B	ecmo	-999	173
sp	B	chestimg	82	173
sp	B	inp_death	-999	173
sp	C	icu_ind	212	664
sp	C	mechvent	37	664
sp	C	mechvent_non	13	664
sp	C	suppoxy_ip	103	664
sp	C	suppoxy_home	24	664
sp	C	ecmo	-999	664
sp	C	chestimg	261	664
sp	C	inp_death	-999	664
