# Supplementary material for: Inpatient service utilization amongst infants diagnosed with Respiratory Syncytial Virus infection (RSV) in the United States
Source: PLoS One. 2025 Jan 13;20(1):e0317367. doi: 10.1371/journal.pone.0317367 (PMC11730397; doi:10.1371/journal.pone.0317367)
Supplement: S1 File — (ZIP) [file pone.0317367.s016.zip › S16_code_suppressed/1_paper/setup.r]

################################################################################
## SETUP ##
################################################################################

library(data.table)
library(ggplot2)
library(ggthemes)
library(cowplot)
library(stringr)
library(here)
library(knitr)
library(kableExtra)
library(flextable)
library(officer)
library(extrafont)
library(readxl)
library(gantenmisc) # remotes::install_github("jrgant/gantenmisc")
loadfonts()

## All data files.
datafiles <- list.files("data", pattern = "csv")

## Primary analysis files.
datafiles_offset <- datafiles[datafiles %like% "RSV_DT_OFFSET"]

## Sensitivity analysis files.
datafiles_nooff <- setdiff(datafiles, datafiles_offset)
datafiles_nooff <- datafiles_nooff[-which(datafiles_nooff %like% "nosocomial")]

## Helper function to create pretty values in tables.
make_pretty <- function(n, pr) {
  paste0(format(n, big.mark = ","),
         " (", format(round(pr * 100, 1), digits = 1, trim = TRUE), ")")
}


################################################################################
## SETUP FOR TABLE 1 ##
################################################################################

sampchar_files <- here("data",
                       datafiles_offset[datafiles_offset %like% "sampchar"])

scmain <- lapply(setNames(sampchar_files,
                          str_extract(sampchar_files, "ccae|cdm|mdcd")),
                 fread) |>
  rbindlist(idcol = "db")

## Obfuscate select Optum data cells to comply with Optum
## small cell requirements

### Insurance type
scmain[db == "cdm" & level %in% c("IND", "OTH"),
       `:=`(N = cumsum(N), prop = cumsum(prop)),
       by = analysis]
scmain[db == "cdm" & level == "IND", `:=`(N = NA, prop = NA)]

### Gestational age
scmain[db == "cdm" & analysis == "sp" & level %like% "< 29|29-31",
       `:=`(N = cumsum(N), prop = cumsum(prop))]

scmain[db == "cdm" & analysis == "sp" & level %like% "< 29",
       `:=`(N = NA, prop = NA)]

### Make cell outputs
scmain[, prettyval := make_pretty(N, prop)]

### Replace obfuscated cells with footnote callouts
scmain[db == "cdm" & level == "IND", prettyval := "†"]
scmain[db == "cdm" & analysis == "sp" & level %like% "< 29", prettyval := "‡"]

scmainw <-
  dcast(scmain, variable + level ~ db + analysis, value.var = "prettyval") |>
  d(level != 0) # drop 0-level rows for binary variables

## Reorder table variables.
scvars <- c(yrdob = "Year of birth",
            birth_month = "Month of birth",
            divname = "Census division",
            first_rsv_season = "First RSV season",
            gdr_cd = "Sex",
            plan_type_comb = "Insurance plan type",
            term_comb = "Gestational age",
            comorbid_grp = "Comorbidity group",
            low_bwt = "Low birthweight",
            cld = "Chronic lung disease",
            chd_hi = "HS-CHD",
            cc = "Any comorbidities",
            lrti_preseason = "MA RSV LRTI in preseason")

scmainw[, variable := factor(variable, levels = names(scvars))]
setkey(scmainw, "variable")

## Reorder birth month and gestational age rows to respect ordering.
bmo_levels <- levels(lubridate::month(1:12, abbr = FALSE, label = TRUE))

gest_levels <- c("Preterm, < 29 weeks", "Preterm, 29-31 weeks",
                 "Preterm, 32-36 weeks", "Preterm, GA Unknown",
                 "Term, GA Unknown", "Unknown (assume 37+ weeks)")

scl <- split(scmainw, by = "variable")

scl[["birth_month"]] <- scl[["birth_month"]][,
    level := factor(level, levels = bmo_levels)][order(level)]

scl[["term_comb"]] <- scl[["term_comb"]][,
    level := factor(level, levels = gest_levels)][order(level)]

## Create and prettify output dataset.
scout <- rbindlist(scl)
setcolorder(scout, c("variable", "level",
                     paste0(c("ccae", "mdcd", "cdm"), "_sp"),
                     paste0(c("ccae", "mdcd", "cdm"), "_se1")))

## Get indices for the start of each variable group.
scout[, rid := seq_len(.N)]
vargrp_indices <- scout[, .(start = min(rid), end = max(rid)), by = variable]

## Relabel levels for binary variables (variable groups don't apply).
scout[variable %in% c("low_bwt", "cld", "chd_hi", "cc", "lrti_preseason"),
      level := unname(scvars[match(variable, names(scvars))])]

## Relabel select variables.
scout[variable == "gdr_cd",
      level := fcase(level == "F", "Female",
                     level == "M", "Male",
                     level == "U", "Unknown")]

scout[variable == "comorbid_grp",
      level := fcase(level == "A", "A. Healthy term",
                     level == "B", "B. Palivizumab-eligible",
                     level == "C", "C. Other comorbidities")]

scout[level %like% "< 29", level := str_replace(level, "<", "less than")]
scout[level %like% "-", level := str_replace(level, "-", "&ndash;")]

scout[variable == "divname",
      level := fcase(level == "E.N.CENTRAL", "East North Central",
                     level == "ES CENTRAL", "East South Central",
                     level == "MID ATL", "Middle Atlantic",
                     level == "MOUNTAIN", "Mountain",
                     level == "NEW ENG", "New England",
                     level == "PACIFIC", "Pacific",
                     level == "S ATL", "South Atlantic",
                     level == "USA", "Other",
                     level == "W.N.CENTRAL", "West North Central",
                     level == "WS CENTRAL", "West South Central")]

scout[, rid := NULL]

## Helper function to group rows in output table
pr <- function(data, varname, ...) {
  grplab <- scvars[names(scvars) == varname]
  data |>
    pack_rows(
      group_label = grplab,
      start_row = vargrp_indices[variable == varname, start],
      end_row = vargrp_indices[variable == varname, end],
      ...
    )
}

## Total N column labels by RSV definition.
spn <- scmain[analysis == "sp" & variable == "yrdob", .(N = sum(N)), db] |>
  d(, N := format(N, big.mark = ",", trim = TRUE))
spn[, spnlab := paste0("(N = ", spn[, N], ")")]

sen <- scmain[analysis == "se1" & variable == "yrdob", .(N = sum(N)), db] |>
  d(, N := format(N, big.mark = ",", trim = TRUE))
sen[, senlab := paste0("(N = ", sen[, N], ")")]


scout[is.na(ccae_sp),  c("ccae_sp", "ccae_se1") := "-"]
scout[is.na(cdm_sp), c("cdm_sp", "cdm_se1") := "-"]
scout[mdcd_sp %like% "NA" & variable == "divname",
      c("mdcd_sp", "mdcd_se1") := "-"]
scout[level %like% "ndash", level := str_replace(level, "&ndash;", "-")]
scout[, variable := factor(variable, levels = names(scvars), labels = scvars)]

setcolorder(scout, c("variable", "level",
                     "ccae_sp", "ccae_se1",
                     "mdcd_sp", "mdcd_se1",
                     "cdm_sp", "cdm_se1"))

# NOTE: Column "RSV Definition" is actually the variable levels, but
#       it serves to identify the column divisions in the flextable output
names(scout) <- c("Variable_Group", "Variable",
                  spn[db == "ccae", spnlab],
                  sen[db == "ccae", senlab],
                  spn[db == "mdcd", spnlab],
                  sen[db == "mdcd", senlab],
                  spn[db == "cdm", spnlab],
                  sen[db == "cdm", senlab])

setkey(scout, "Variable_Group")


################################################################################
## SETUP FOR TABLE 2 ##
################################################################################

# Match table for pretty outcome names.
outcome_labs <-  c(
  "chestimg" = "Chest imaging",
  "ecmo" = "ECMO",
  "icu_ind" = "ICU admission",
  "inp_death" = "Died in-hospital",
  "mechvent" = "Mechanical ventilation, invasive",
  "mechvent_non" = "Mechanical ventilation, non-invasive",
  "suppoxy_home" = "Supplemental oxygen, post-discharge",
  "suppoxy_ip" = "Supplemental oxygen, in-hospital"
)


# Proportions.
catprim <- lapply(
  here("data", datafiles_offset[datafiles_offset %like% "tab_boot"]),
  \(x) {
    tmp <- fread(x)
    tmp[, db := str_extract(x, "ccae|mdcd|cdm")]
    tmp[!variable %like% "^los|days"]
  }) |>
  rbindlist()

catprim[, stratum := factor(stratum,
                            levels = c("bsp", "bse",
                                       "bsp_comA", "bsp_comB", "bsp_comC",
                                       "bse1_comA", "bse1_comB", "bse1_comC"))]

setnames(catprim, c("variable", "mean"), c("outcome", "prop"))
setkeyv(catprim, c("stratum", "outcome"))

## Create percentage columns
propcols <- c("prop", "ll95", "ul95")
pctcols <- c("pct", "pct_ll95", "pct_ul95")
catprim[, (pctcols) := lapply(.SD, \(x) {
  format(round(x * 100, 1), digits = 2, trim = TRUE)
}), .SDcols = propcols]

catprim[, prettylim := paste(pct_ll95, pct_ul95, sep = ", ")]

## Create ID columns to merge in counts in the next step.
catprim[, ":="(analysis = substring(stratum, 2, 3),
               comorbid_grp = fcase(
                 stratum %in% c("bsp", "bse"), "All",
                 stratum %like% "com", str_extract(stratum, "[A,B,C]$")
               ))]
catprim[analysis == "se", analysis := "se1"]
catprim[, outcome := outcome_labs[match(outcome, names(outcome_labs))]]

# Merge in the counts.
ctf <- here("data", datafiles_offset[datafiles_offset %like% "tab_res_bin_RSV"])
catprim_n <- lapply(ctf, \(x) {
  tmp <- fread(x)
  tmp[, db := str_extract(x, "ccae|mdcd|cdm")]
  tmp2 <- tmp[!outcome %like% "^los|days"]
  if (x %like% "cdm") {
    tmp2[, .(db, analysis, outcome, events = N)]
  } else {
    tmp2[, .(db, analysis, outcome, events)]
  }
}) |> rbindlist()

catprim_n[, outcome := outcome_labs[match(outcome, names(outcome_labs))]]

catprim_overall <- merge(catprim[comorbid_grp == "All"],
                         catprim_n,
                         by = c("db", "analysis", "outcome"))


catprim_overall[, c("prop", "ll95", "ul95", "pct_ll95", "pct_ul95",
                    "comorbid_grp", "stratum") := NULL]

setcolorder(catprim_overall, c("db", "analysis", "outcome", "events"))

catprim_overall[, analysis := factor(analysis, levels = c("sp", "se1"))]
catprim_overall[, db := factor(db, levels = c("ccae", "mdcd", "cdm"))]
setkeyv(catprim_overall, c("db", "analysis", "outcome"))
catprim_overall[, analysis := fifelse(analysis == "sp", "Specific", "Sensitive")]

measure_slugs <- c("events", "pct", "prettylim")
cpoutw <- dcast(catprim_overall,
                outcome + analysis ~ db,
                value.var = measure_slugs)

event_cols <- getnames("events", cpoutw)
cpoutw[, (event_cols) := lapply(.SD, format, big.mark = ","),
      .SDcols = event_cols]

cpoutw_dbslugs <- c("CCAE", "MDCD", "CDM")
cpoutw_mslugs <- c("N", "%", "95% CL")

cpoutw_mcols <- unname(unlist(
  sapply(cpoutw_dbslugs, \(x) paste0(x, "_", cpoutw_mslugs), simplify = FALSE)
))

setnames(
  cpoutw,
  c("outcome", "analysis",
    paste0(measure_slugs, "_ccae"),
    paste0(measure_slugs, "_mdcd"),
    paste0(measure_slugs, "_cdm")),
  c("Outcome", "RSV Definition", cpoutw_mcols)
)

setcolorder(cpoutw, c("Outcome", "RSV Definition", cpoutw_mcols))

## Before feeding to flextable, create RSV definition summary rows
## containing the N's.
nplaceholder <- cpoutw[1][, -c("RSV Definition")]
nplaceholder[, c(names(nplaceholder)) := lapply(.SD, \(x) NA),
                 .SDcols = names(nplaceholder)]

fb <- function(x) format(x, big.mark = ",")

cpout_sp <- rbind(
  nplaceholder[, ":="(Outcome = "Specific",
                      CCAE_N = spn[db == "ccae", N],
                      MDCD_N = spn[db == "mdcd", N],
                      CDM_N = spn[db == "cdm", N])],
  cpoutw[`RSV Definition` == "Specific", -c("RSV Definition")]
)

cpout_se <- rbind(
  nplaceholder[, ":="(Outcome = "Sensitive",
                      CCAE_N = sen[db == "ccae", N],
                      MDCD_N = sen[db == "mdcd", N],
                      CDM_N = sen[db == "cdm", N])],
   cpoutw[`RSV Definition` == "Sensitive", -c("RSV Definition")],
  fill = TRUE
)

cpout_doc <- rbind(cpout_sp, cpout_se)

## Suppress some cells in Optum due to small cell count
cpout_doc[Outcome %like% "Died", `:=`(`CDM_N` = "< 5",
                                      `CDM_%` = "< 0.1",
                                      `CDM_95% CL` = "-")]

cpout_doc[Outcome %like% "ECMO" & rowid(Outcome) == 1,
          `:=`(`CDM_N` = "< 5",
               `CDM_%` = "< 0.1",
               `CDM_95% CL` = "-")]


################################################################################
## SETUP FOR TABLE 3 ##
################################################################################

## OPTUM DATA ------------------------------------------------------------------

coprimf <- here(
  "data", datafiles_offset[datafiles_offset %like% "tab_res_cont_d"]
)

coprim <- lapply(coprimf, \(x) {
  tmp <- fread(x)
  tmp[, db := str_extract(x, "ccae|mdcd|cdm")]
  if (str_extract(x, "ccae|mdcd") %in% c("ccae", "mdcd")) {
    tmp <- tmp[comorbid_grp == "tot"]
  }
  tmp[, .(db, analysis, outcome, median, q25, q75)]
}) |> rbindlist()


coprim[, analysis := factor(analysis, levels = c("sp", "se1"))]
coprim[outcome == "days_icu_tot_icu1", outcome := "days_icu_tot"]
coprim[, outcome := factor(outcome, levels = c("los_inp",
                                               "los_inp_icu0",
                                               "los_inp_icu1",
                                               "days_icu_tot"))]
coprim[, db := factor(db, c("ccae", "mdcd", "cdm"))]
setkeyv(coprim, c("db", "analysis", "outcome"))

coprimcif <- here(
  "data", datafiles_offset[datafiles_offset %like% "tab_boot_cis"]
)

coprim_cis <- lapply(coprimcif, \(x) {
  tmp <- fread(x)[variable %like% "los|days"]
  tmp[, db := str_extract(x, "ccae|mdcd|cdm")]
  tmp
}) |> rbindlist()

coprim_cis[, analysis := substring(stratum, 2, 3)]
coprim_cis[analysis == "se", analysis := "se1"]
setnames(coprim_cis, "variable", "outcome")

copout <- merge(coprim,
                coprim_cis[!stratum %like% "com", -c("stratum")],
                by = c("db", "analysis", "outcome"))

setcolorder(copout, c("db", "analysis", "outcome",
                      "q25", "median", "q75",
                      "mean", "ll95", "ul95"))

copout[, ":="(
  outcome = fcase(
    outcome == "los_inp", "Inpatient stay (overall)",
    outcome == "los_inp_icu0", "Inpatient stay (no ICU)",
    outcome == "los_inp_icu1", "Inpatient stay (ICU)",
    outcome == "days_icu_tot", "ICU days"
  ),
  analysis = fcase(
    analysis == "sp", "Specific",
    analysis == "se1", "Sensitive"
  ),
  IQR = paste0("(", q25, ", ", q75, ")"),
  prettymean = paste0(
    format(mean, digits = 3), " (",
    format(ll95, digits = 3), ", ",
    format(ul95, digits = 3),  ")"
))]


dropcop_cols <- grep("^(min|mean|ll|ul|q25|q75|max)", names(copout))
alldb_copout <- copout[, -..dropcop_cols]
setcolorder(alldb_copout, c("analysis", "outcome",
                            "median", "IQR", "prettymean"))

contstats <- c("median", "IQR", "prettymean")
coprimout <- dcast(alldb_copout,
                   analysis + outcome ~ db,
                   value.var = contstats)

setcolorder(coprimout, c("analysis", "outcome",
                         paste0(contstats, "_ccae"),
                         paste0(contstats, "_mdcd"),
                         paste0(contstats, "_cdm")))

contstat_labs <- c("Median", "IQR", "Mean (95% CL)")
setnames(coprimout, names(coprimout),
         c("Analysis", "Outcome",
           paste0("CCAE_", contstat_labs),
           paste0("MDCD_", contstat_labs),
           paste0("CDM_", contstat_labs)))


################################################################################
## SETUP FOR FIGURE 1 ##
################################################################################

## OPTUM DATA ------------------------------------------------------------------

cpbin <- catprim[stratum %like% "com"]
rsvdef_lablr <- c(sp = "Specific", se1 = "Sensitive")

cglabs <- c("A" = "A. Healthy term",
            "B" = "B. Palivizumab-eligible",
            "C" = "C. Other comorbidities")

outcome_lablr <- unique(cpbin$outcome)

outcome_lablr_sentence <-
  stringr::str_to_title(outcome_lablr) |>
  str_replace("Icu", "ICU") |>
  str_replace("Ecmo", "ECMO") |>
  str_replace("tion, ", "tion\n") |>
  str_replace("Oxygen, ", "Oxygen\n")

names(outcome_lablr) <- names(outcome_lablr_sentence) <- outcome_lablr

combin_out <- copy(cpbin)

combin_out[, db := toupper(db)]
combin_out[, db := factor(db, c("CCAE", "MDCD", "CDM"))]


################################################################################
## SETUP FOR FIGURE 2 ##
################################################################################

coprim_com <- coprim_cis[!stratum %in% c("bsp", "bse")]
coprim_com[, comorbid_grp := str_extract(stratum, "[A-C]{1}$")]
coprim_com[, stratum := NULL]

coprim_com[, c("mean", "ll95", "ul95") := lapply(.SD, as.numeric),
           .SDcols = c("mean", "ll95", "ul95")]

contout_lablr <- c(
  "los_inp"       = "LOS, Overall",
  "los_inp_icu0"  = "LOS, no ICU",
  "los_inp_icu1"  = "LOS, ICU",
  "days_icu_tot"  = "Days in ICU"
)

coprim_com[, outcome := factor(outcome, levels = names(contout_lablr))]
coprim_com[, db := toupper(db)]
coprim_com[, db := factor(db, c("CCAE", "MDCD", "CDM"))]
coprim_com[, analysis := factor(analysis, c("sp", "se1"))]
cglabs2 <- str_replace(cglabs, "-", " ")
cglabs2 <- str_replace_all(cglabs2,
                           c("thy ", "mab ", "her "),
                           c("thy\n   ", "mab\n   ", "her\n   "))
names(cglabs2) <- names(cglabs)
cpcont <- copy(coprim_com)
