# Supplementary material for: Inpatient service utilization amongst infants diagnosed with Respiratory Syncytial Virus infection (RSV) in the United States
Source: PLoS One. 2025 Jan 13;20(1):e0317367. doi: 10.1371/journal.pone.0317367 (PMC11730397; doi:10.1371/journal.pone.0317367)
Supplement: S1 File — (ZIP) [file pone.0317367.s016.zip › S16_code_suppressed/1_paper/suppfig_stability_continuous.r]

library(data.table)
source("setup.r")

# comorbidity groups are in same files as overall for Merative.
# need to rewrite some of the code below
contoff <- paste0(
  "data/",
  c(datafiles_offset[datafiles_offset %like% "cont_dist.*DT_OFFSET"],
    datafiles_nooff[datafiles_nooff %like% "cont_dist.*NO_OFFSET"])
)
clabs <- str_extract(contoff, "(NO_OFFSET|OFFSET)_(ccae|cdm|mdcd)")

contoff_com <- paste0(
  "data/",
  c(datafiles_offset[datafiles_offset %like% "cont_comorb.*DT_OFFSET"],
    datafiles_nooff[datafiles_nooff %like% "cont_comorb.*NO_OFFSET"],
    datafiles_offset[datafiles_offset %like% "dist.*OFFSET_(ccae|mdcd)"],
    datafiles_nooff[datafiles_nooff %like% "dist.*NO_OFFSET_(ccae|mdcd)"])
)
cmlabs <- str_extract(contoff_com, "(NO_OFFSET|OFFSET)_(ccae|cdm|mdcd)")

co <- lapply(
  setNames(contoff, clabs),
  \(x) {
    tmp <- fread(x)
    if (x %like% "ccae|mdcd") {
      tmp <- tmp[comorbid_grp == "tot"]
      tmp[, comorbid_grp := NULL]
    }
    tmp[, `:=`(db = str_extract(x, "ccae|mdcd|cdm"),
               offset = str_extract(x, "NO_OFFSET|OFFSET"))]
    tmp
  }) |> rbindlist(fill = TRUE)

cm <- lapply(
  setNames(contoff_com, cmlabs),
  \(x) {
    tmp <- fread(x)
    if (x %like% "ccae|mdcd") {
      tmp <- tmp[comorbid_grp != "tot"]
    }
    tmp[, `:=`(db = str_extract(x, "ccae|mdcd|cdm"),
               offset = str_extract(x, "NO_OFFSET|OFFSET"))]
    tmp
  }) |> rbindlist(fill = TRUE)

# wide to long
idvars <- c("db", "offset", "analysis", "outcome")
keep_measures <- c("q25", "median", "mean", "q75")

codl <- melt(co,
             id.vars = idvars,
             variable.name = "measure")[measure %in% keep_measures]
codl[, db := factor(toupper(db), levels = c("CCAE", "MDCD", "CDM"))]
codl[, analysis := factor(analysis, levels = c("sp", "se1"))]
codl[, offset := factor(offset, levels = c("OFFSET", "NO_OFFSET"))]
codl[, measure := factor(measure, levels = keep_measures)]

cmdl <- melt(cm,
             id.vars = c(idvars, "comorbid_grp"),
             variable.name = "measure")[measure %in% keep_measures]
cmdl[, db := factor(toupper(db), levels = c("CCAE", "MDCD", "CDM"))]
cmdl[, analysis := factor(analysis, levels = c("sp", "se1"))]
cmdl[, offset := factor(offset, levels = c("OFFSET", "NO_OFFSET"))]
cmdl[, measure := factor(measure, levels = keep_measures)]

codlsegs <- dcast(codl,
                  db + analysis + outcome + measure ~ offset,
                  value.var = "value")

cmdlsegs <- dcast(cmdl,
                  db + analysis + outcome + comorbid_grp + measure ~ offset,
                  value.var = "value")

rsvdef_lablr <- c(sp = "Specific", se1 = "Sensitive")
measure_lablr <- c(q25 = "25% Quantile", mean = "Mean",
                   median = "Median", q75 = "75% Quantile")
offset_lablr <- c(OFFSET = "Offset (Main)",
                  NO_OFFSET = "No Offset (Stability)")

plotcont <- function(basedat, segments, outcome_filter,
                     ptitle, gtype = c("overall", "comgrp")) {
  basedat[outcome %like% outcome_filter] |>
    ggplot(aes(x = forcats::fct_rev(db),
               y = value)) +
    geom_segment(data = segments[outcome %like% outcome_filter],
                 aes(y = NO_OFFSET, yend = OFFSET, xend = db)) +
    geom_point(aes(fill = offset, shape = offset), size = 6) +
    switch(
      gtype,
      overall = facet_grid(
        vars(analysis), vars(measure),
        labeller = labeller(analysis = rsvdef_lablr, measure = measure_lablr)
      ),
      comgrp = facet_grid(
        vars(comorbid_grp, analysis), vars(measure),
        labeller = labeller(analysis = rsvdef_lablr, measure = measure_lablr)
      )) +
    coord_flip() +
    scale_shape_manual(name = "Analysis",
                       values = c(21, 22), labels = offset_lablr) +
    scale_fill_manual(name = "Analysis",
                      values = c("#489FB5", "#FFA62B"), labels = offset_lablr) +
    labs(x = "Database", y = "Days") +
    ggtitle(ptitle) +
    theme_few(base_size = 22, base_family = "Inter") +
    theme(legend.key.height = unit(1, "cm"),
          axis.title.x = element_text(margin = margin(t = 0.5, unit = "cm")),
          axis.title.y = element_text(margin = margin(r = 0.5, unit = "cm")),
          plot.background = element_rect(fill = "white", color = "white"))
}

# plots overall
codp <- list(
  inp = plotcont(
    codl, codlsegs, "los_inp$",
    "Inpatient stays overall",
    gtype = "overall"
  ),
  inp_icu0 = plotcont(
    codl, codlsegs, "los_inp_icu0",
    "Inpatient stays without an ICU visit",
    gtype = "overall"
  ),
  inp_icu1 = plotcont(
    codl, codlsegs, "los_inp_icu1",
    "Inpatient stays featuring an ICU visit",
    gtype = "overall"
  ),
  icu_days = plotcont(
    codl, codlsegs, "days_icu_tot|days_icu_tot_icu1",
    "ICU stays",
    gtype = "overall"
  )
)

codpw <- 19.26
codph <- 9.35

for (i in seq_along(codp)) {
  ggsave(
    paste0("codp_", names(codp)[i], ".png"), codp[[i]],
    width = codpw / 2, height = codph / 2, scale = 2
  )
}

# plots by comorbidity group
cmdp <- list(
  inp = plotcont(
    cmdl, cmdlsegs, "los_inp$",
    "Inpatient stays overall",
    gtype = "comgrp"
  ),
  inp_icu0 = plotcont(
    cmdl, cmdlsegs, "los_inp_icu0",
    "Inpatient stays without an ICU visit",
    gtype = "comgrp"
  ),
  inp_icu1 = plotcont(
    cmdl, cmdlsegs, "los_inp_icu1",
    "Inpatient stays featuring an ICU visit",
    gtype = "comgrp"
  ),
  icu_days = plotcont(
    cmdl, cmdlsegs, "days_icu_tot|days_icu_tot_icu1",
    "ICU stays",
    gtype = "comgrp"
  )
)

cmdpw <- 20
cmdph <- 10.87

for (i in seq_along(cmdp)) {
  ggsave(
    paste0("cmdp_", names(cmdp)[i], ".png"), cmdp[[i]],
    width = cmdpw / 2, height = cmdph / 2, scale = 2
  )
}
