# Supplementary material for: Inpatient service utilization amongst infants diagnosed with Respiratory Syncytial Virus infection (RSV) in the United States
Source: PLoS One. 2025 Jan 13;20(1):e0317367. doi: 10.1371/journal.pone.0317367 (PMC11730397; doi:10.1371/journal.pone.0317367)
Supplement: S1 File — (ZIP) [file pone.0317367.s016.zip › S16_code_suppressed/README.org]

#+TITLE: Overview of Code Repository

Please contact Jason Gantenberg (jason_gantenberg@brown.edu) with questions about the code.

* Directory: 0_optum-analysis

This folder contains scripts used to pull claims information from Optum's Clinformatics Data Mart (CDM) within an access-controlled computing environment. The original data can be obtained by contacting Optum, but we cannot share it publicly and provide these scripts for reference.

In some cases, files have been renamed for readability and comprehension, as the code pertaining to this analysis is a subset of a larger codebase.

+-------------------------------+---------------------------------------------------------------------------------------------------------------+
| DIRECTORY/FILE                | DESCRIPTION                                                                                                   |
+-------------------------------+---------------------------------------------------------------------------------------------------------------+
| code                          | A directory containing a script we've used in several analysis to build RSV episodes                          |
+-------------------------------+---------------------------------------------------------------------------------------------------------------+
| data                          | A directory containing a file listing the RSV season start and end dates by Census division and a subdirectory|
|                               | (codelists) containing machine-readable lists of ICD-10-CM codes pertaining to S4 Table.                      |
+-------------------------------+---------------------------------------------------------------------------------------------------------------+
| harvest_cdm                   | A directory containing two scripts used to pull claims information, including service codes for inpatient     |
|                               | stays                                                                                                         |
+-------------------------------+---------------------------------------------------------------------------------------------------------------+
| procedure_codes               | A directory containing a script used to pull our compiled code lists from an internal document. The resulting |
|                               | code list is included as an RDS file.                                                                         |
+-------------------------------+---------------------------------------------------------------------------------------------------------------+
| 00_clean_tables.r             | A script that conducts initial cleaning on the raw data pulled from CDM                                       |
+-------------------------------+---------------------------------------------------------------------------------------------------------------+
| 00_import_place_of_service.r  | A script that imports place of service codes from the Center for Disease Control and Prevention's website     |
+-------------------------------+---------------------------------------------------------------------------------------------------------------+
| 01_make_datasets.r            | A script that creates the birth cohort and builds up the analytic dataset for this and other analyses.        |
+-------------------------------+---------------------------------------------------------------------------------------------------------------+
| 02.1_inpatient_services.r     | A script that calculates the outcomes for the current analysis (no date offset).                              |
+-------------------------------+---------------------------------------------------------------------------------------------------------------+
| 02.2_run_rsvoffset_scenario.r | A script that reruns 02.1_inpatient_services.r, setting an environment variable that offsets the start of the |
|                               | inpatient stay (main analysis)                                                                                |
+-------------------------------+---------------------------------------------------------------------------------------------------------------+

* Directory: 1_paper

Code and data underlying the paper.

| Directory/File                 | Description                                                                                                  |
|                                | <70>                                                                                                         |
|--------------------------------+--------------------------------------------------------------------------------------------------------------|
| data                           | A directory containing outcome summaries for the three claims databases                                      |
| setup.r                        | Code that combines outcome summaries, sets up data structures, and applies labels. Sourced by other scripts. |
| suppfig_stability_binary.r     | A script that generates S6 and S7 Figures                                                                    |
| suppfig_stability_continuous.r | A script that generates S8-S15 Figures                                                                       |
| supp_figure_stay_diagram.r     | A script that generates S1 Figure                                                                            |
| tables-figures.qmd             | Generates tables and figures included in the main paper. Requires quarto to render (quarto.org).             |
| docx-landscape.lua             | A Lua script used by tables-figures.qmd to apply landscape page orientation                                  |
| styles.docx                    | A reference document used by tables-figures.qmd to apply document styles to the exported DOCX file           |

** Corrected S15 Figure Numbers (CDM)

The subdirectory `data/corrected_cdm_tab_res_cont` contains code (reformat_corrected.r) that replaces erroneous values in the following summary output files:

- tab_res_cont_comorb_RSV_DT_NO_OFFSET_cdm.csv
- tab_res_cont_comorb_RSV_DT_OFFSET_cdm.csv

The corrected values involve only the CDM data on the total number of days spent in the ICU shown in S15 Figure. The original files containing the incorrect ICU days values are marked with an `ARCHIVE` tag within this directory. It is technically possible that the script called `02.1_inpatient_services.r` within the `0_optum-analysis` directory would not reproduce the values shown in the figure, but we are unable to access the file's version history or confirm because the virtual computing environment has been decommissioned. The values for Clinformatics in the main and stability analyses are similar, however, to those from the MarketScan Commercial Claims and Encounters database---save for Comorbidity Group B infants under the Sensitive RSV index diagnosis definition---and are consistent with the marginal distributions shown in S11 Figure, which should not have been affected by this issue.

** Suppression of Small Cells

Optum requires that small cells be suppressed in published outputs. The script `data/suppress_small_cells_cdm.r` applies this suppression to the CDM outputs (CSV files), setting small cell counts and any statistics derived from small cells to -999.
